# Supplementary material for: Whole-genome sequencing and comparative genomic analyses of the medicinal fungus Sanguinoderma infundibulare in Ganodermataceae
Source: G3 (Bethesda). 2024 Feb 15;14(4):jkae005. doi: 10.1093/g3journal/jkae005 (PMC10989896; doi:10.1093/g3journal/jkae005)
Supplement: jkae005_Supplementary_Data [file jkae005_supplementary_data.xlsx]

## Sheet: Table S1
Table S1. Annotation of S. infundibulare based on NR database.
Query name	Query description	Query length	Query start	Query end	Hit name	Hit description	Hit length	Hit start	Hit end	Aln length	Identity	Evalue
scaffold1.t1	EVM scaffold1.g1 scaffold1:6168-7708(-)	289	2	131	VWO99855.1	Chitin synthase (EC [Ganoderma boninense]	152	17	144	130	66.1538	1.33e-48
scaffold1.t2	EVM scaffold1.g2 scaffold1:7876-10590(+)	640	1	639	TBU25652.1	actin-like ATPase domain-containing protein [Dichomitus squalens]	634	1	634	640	84.2188	0
scaffold1.t3	EVM scaffold1.g3 scaffold1:10789-11888(+)	249	1	248	XP_007368704.1	haloacid dehalogenase [Dichomitus squalens LYAD-421 SS1] EJF58508.1 haloacid dehalogenase [Dichomitus squalens LYAD-421 SS1]	247	1	247	248	85.0806	3.46e-157
scaffold1.t4	EVM scaffold1.g4 scaffold1:12964-14757(-)	538	1	537	XP_007368702.1	uncharacterized protein DICSQDRAFT_172861 [Dichomitus squalens LYAD-421 SS1] EJF58506.1 hypothetical protein DICSQDRAFT_172861 [Dichomitus squalens LYAD-421 SS1]	535	1	535	537	68.9013	4.34e-256
scaffold1.t5	EVM scaffold1.g5 scaffold1:16630-19207(-)	507	1	306	TBU55640.1	hypothetical protein BD310DRAFT_856375 [Dichomitus squalens]	333	1	303	307	55.3746	1.06e-102
scaffold1.t7	EVM scaffold1.g7 scaffold1:26034-26779(-)	238	2	209	TBU52027.1	hypothetical protein BD310DRAFT_1043275 [Dichomitus squalens]	571	341	534	208	35.5769	6.73e-22
scaffold1.t8	EVM scaffold1.g8 scaffold1:28961-30433(-)	476	1	473	PIL30001.1	hypothetical protein GSI_07912 [Ganoderma sinense ZZ0214-1]	500	1	498	504	45.6349	7.87e-124
scaffold1.t9	EVM scaffold1.g9 scaffold1:32286-34167(-)	588	8	587	TBU41126.1	hypothetical protein BD309DRAFT_965880 [Dichomitus squalens]	591	6	591	596	44.6309	8.95e-143
scaffold1.t10	EVM scaffold1.g10 scaffold1:34736-38517(-)	940	11	939	PIL30006.1	hypothetical protein GSI_07917 [Ganoderma sinense ZZ0214-1]	973	17	973	964	83.0913	0
scaffold1.t11	EVM scaffold1.g11 scaffold1:42654-44034(-)	296	1	295	TBU41542.1	NAD(P)-binding protein [Dichomitus squalens] TBU52807.1 NAD(P)-binding protein [Dichomitus squalens]	294	1	294	295	82.7119	1.69e-169
scaffold1.t12	EVM scaffold1.g12 scaffold1:47739-49503(-)	542	1	541	PIL30008.1	transcription factor [Ganoderma sinense ZZ0214-1]	555	1	555	561	77.1836	5.09e-268
scaffold1.t13	EVM scaffold1.g13 scaffold1:55211-56788(+)	359	1	358	TBU25663.1	purine and uridine phosphorylase [Dichomitus squalens]	359	1	359	359	84.4011	1.65e-215
scaffold1.t14	EVM scaffold1.g14 scaffold1:61139-62109(-)	283	1	281	XP_007368716.1	uncharacterized protein DICSQDRAFT_182475 [Dichomitus squalens LYAD-421 SS1] EJF58520.1 hypothetical protein DICSQDRAFT_182475 [Dichomitus squalens LYAD-421 SS1] TBU36718.1 hypothetical protein BD309DRAFT_877829 [Dichomitus squalens] TBU53287.1 hypothetical protein BD310DRAFT_830340 [Dichomitus squalens]	293	1	291	291	83.5052	8.49e-164
scaffold1.t15	EVM scaffold1.g15 scaffold1:64034-65207(+)	337	3	336	TBU25658.1	glycosyl hydrolases family 31-domain-containing protein, partial [Dichomitus squalens]	880	519	880	376	59.8404	1.66e-129
scaffold1.t16	EVM scaffold1.g16 scaffold1:66244-68243(+)	556	1	473	TBU52027.1	hypothetical protein BD310DRAFT_1043275 [Dichomitus squalens]	571	83	556	486	43.0041	8.74e-103
scaffold1.t17	EVM scaffold1.g17 scaffold1:69636-71372(+)	560	6	558	TBU52027.1	hypothetical protein BD310DRAFT_1043275 [Dichomitus squalens]	571	12	571	565	41.5929	3.12e-124
scaffold1.t18	EVM scaffold1.g18 scaffold1:71969-73108(+)	324	13	313	XP_007368730.1	uncharacterized protein DICSQDRAFT_149039 [Dichomitus squalens LYAD-421 SS1] EJF58534.1 hypothetical protein DICSQDRAFT_149039 [Dichomitus squalens LYAD-421 SS1]	325	14	309	309	50.8091	3.11e-93
scaffold1.t19	EVM scaffold1.g19 scaffold1:73682-74792(+)	309	1	308	PIL29962.1	hypothetical protein GSI_07873 [Ganoderma sinense ZZ0214-1]	325	1	325	325	51.6923	5.29e-108
scaffold1.t20	EVM scaffold1.g20 scaffold1:75280-76536(+)	352	35	347	TBU25670.1	hypothetical protein BD311DRAFT_764150 [Dichomitus squalens]	341	28	340	323	43.6533	6.43e-74
scaffold1.t21	EVM scaffold1.g21 scaffold1:78149-79540(-)	399	5	386	XP_007368728.1	uncharacterized protein DICSQDRAFT_182484 [Dichomitus squalens LYAD-421 SS1] EJF58532.1 hypothetical protein DICSQDRAFT_182484 [Dichomitus squalens LYAD-421 SS1]	539	90	530	455	33.8462	7.72e-61
scaffold1.t22	EVM scaffold1.g22 scaffold1:81782-85811(-)	504	160	342	XP_007366565.1	PLP-dependent transferase [Dichomitus squalens LYAD-421 SS1] EJF60728.1 PLP-dependent transferase [Dichomitus squalens LYAD-421 SS1] TBU27872.1 PLP-dependent transferase [Dichomitus squalens]	586	173	527	355	45.0704	7.1e-67
scaffold1.t25	EVM scaffold1.g25 scaffold1:86784-87648(-)	194	1	193	PIL29991.1	hypothetical protein GSI_07902 [Ganoderma sinense ZZ0214-1]	226	32	226	196	77.0408	3.78e-105
scaffold1.t26	EVM scaffold1.g26 scaffold1:89637-91010(+)	333	1	332	VWO95795.1	Cytochrome P450 monooxygenase AKT7 (EC (AK-toxin biosynthesis protein 7) [Ganoderma boninense]	332	1	332	336	84.5238	2.28e-195
scaffold1.t27	EVM scaffold1.g27 scaffold1:92646-94503(+)	575	75	573	PIL29993.1	transcription factor [Ganoderma sinense ZZ0214-1]	478	1	477	504	54.1667	1.05e-136
scaffold1.t28	EVM scaffold1.g28 scaffold1:95549-95981(-)	93	1	90	PIL29995.1	hypothetical protein GSI_07906 [Ganoderma sinense ZZ0214-1]	103	1	90	90	95.5556	1.39e-40
scaffold1.t29	EVM scaffold1.g29 scaffold1:96208-100543(+)	1128	13	1126	TBU41130.1	hypothetical protein BD309DRAFT_925912 [Dichomitus squalens] TBU52023.1 hypothetical protein BD310DRAFT_862533 [Dichomitus squalens]	1133	1	1132	1136	73.3275	0
scaffold1.t30	EVM scaffold1.g30 scaffold1:101129-105639(+)	1248	14	1247	PIL29997.1	hypothetical protein GSI_07908 [Ganoderma sinense ZZ0214-1]	1262	10	1262	1253	74.4613	0
scaffold1.t31	EVM scaffold1.g31 scaffold1:106296-108226(-)	520	20	423	PIL30001.1	hypothetical protein GSI_07912 [Ganoderma sinense ZZ0214-1]	500	85	498	419	48.6874	3.88e-110
scaffold1.t32	EVM scaffold1.g32 scaffold1:110079-111327(-)	348	35	335	TBU25670.1	hypothetical protein BD311DRAFT_764150 [Dichomitus squalens]	341	28	328	307	43.9739	5.66e-71
scaffold1.t33	EVM scaffold1.g33 scaffold1:111626-113513(-)	354	139	238	VWO95796.1	Uncharacterized protein, partial [Ganoderma boninense]	218	52	151	100	50	2.55e-25
scaffold1.t34	EVM scaffold1.g34 scaffold1:113934-119116(-)	1279	25	1255	PIL29961.1	hypothetical protein GSI_07872 [Ganoderma sinense ZZ0214-1]	1290	29	1230	1241	73.5697	0
scaffold1.t36	EVM scaffold1.g36 scaffold1:121791-124607(-)	658	1	657	PIL29975.1	hypothetical protein GSI_07886 [Ganoderma sinense ZZ0214-1]	678	9	678	672	69.494	3.28e-303
scaffold1.t37	EVM scaffold1.g37 scaffold1:125051-126270(+)	211	1	209	PIL29974.1	transporter [Ganoderma sinense ZZ0214-1]	209	1	209	209	97.1292	8.84e-148
scaffold1.t38	EVM scaffold1.g38 scaffold1:126704-165389(-)	733	1	730	PIL29973.1	hypothetical protein GSI_07884 [Ganoderma sinense ZZ0214-1]	730	1	730	730	92.3288	0
scaffold1.t40	EVM scaffold1.g40 scaffold1:169321-171489(+)	692	17	580	XP_007367387.1	HET-domain-containing protein [Dichomitus squalens LYAD-421 SS1] EJF59924.1 HET-domain-containing protein [Dichomitus squalens LYAD-421 SS1] TBU57939.1 HET-domain-containing protein [Dichomitus squalens]	701	55	596	573	54.2757	2.98e-178
scaffold1.t41	EVM scaffold1.g41 scaffold1:172501-175423(+)	802	1	801	XP_007368741.1	SPRY-domain-containing protein [Dichomitus squalens LYAD-421 SS1] EJF58545.1 SPRY-domain-containing protein [Dichomitus squalens LYAD-421 SS1]	843	1	843	843	73.4282	0
scaffold1.t42	EVM scaffold1.g42 scaffold1:175813-176891(-)	272	1	268	PIL30785.1	hypothetical protein GSI_06953 [Ganoderma sinense ZZ0214-1]	268	1	266	277	75.4513	1.41e-137
scaffold1.t43	EVM scaffold1.g43 scaffold1:179101-179904(+)	227	1	224	TBU39280.1	hypothetical protein BD309DRAFT_970090 [Dichomitus squalens] TBU51642.1 hypothetical protein BD310DRAFT_941865 [Dichomitus squalens]	258	30	257	228	86.4035	4.87e-124
scaffold1.t44	EVM scaffold1.g44 scaffold1:181850-182512(+)	207	1	188	VWO98674.1	Ubiquitin carboxyl-terminal hydrolase 7 [Ganoderma boninense]	689	1	203	205	67.3171	2.68e-71
scaffold1.t45	EVM scaffold1.g45 scaffold1:182560-197816(+)	997	449	996	PIL29975.1	hypothetical protein GSI_07886 [Ganoderma sinense ZZ0214-1]	678	1	678	680	60.4412	2.95e-241
scaffold1.t47	EVM scaffold1.g47 scaffold1:201911-202739(+)	195	71	176	TFK91060.1	hypothetical protein K466DRAFT_563161 [Polyporus arcularius HHB13444]	390	1	106	108	50.9259	4.8e-23
scaffold1.t48	EVM scaffold1.g48 scaffold1:202784-208838(-)	1385	2	1189	PIL29967.1	hypothetical protein GSI_07878 [Ganoderma sinense ZZ0214-1]	1351	163	1349	1216	67.6809	0
scaffold1.t49	EVM scaffold1.g49 scaffold1:209091-209737(-)	166	1	162	TBU25683.1	hypothetical protein BD311DRAFT_780186 [Dichomitus squalens]	1007	1	164	167	56.2874	2.95e-28
scaffold1.t50	EVM scaffold1.g50 scaffold1:210266-210902(-)	199	18	189	XP_007368055.1	uncharacterized protein DICSQDRAFT_109089 [Dichomitus squalens LYAD-421 SS1] EJF59274.1 hypothetical protein DICSQDRAFT_109089 [Dichomitus squalens LYAD-421 SS1]	192	14	184	172	70.3488	8.12e-70
scaffold1.t51	EVM scaffold1.g51 scaffold1:211769-212296(+)	117	10	114	TBU21300.1	hypothetical protein BD311DRAFT_812424 [Dichomitus squalens] TBU37836.1 hypothetical protein BD309DRAFT_973151 [Dichomitus squalens] TBU58044.1 hypothetical protein BD310DRAFT_820281 [Dichomitus squalens]	164	45	162	118	61.0169	2.28e-39
scaffold1.t52	EVM scaffold1.g52 scaffold1:212634-215485(-)	894	3	737	PIL33433.1	hypothetical protein GSI_04055 [Ganoderma sinense ZZ0214-1]	895	47	800	773	48.9004	7.98e-225
scaffold1.t53	EVM scaffold1.g53 scaffold1:217755-219825(-)	506	6	426	PIL35837.1	hypothetical protein GSI_01497 [Ganoderma sinense ZZ0214-1]	457	1	413	432	38.8889	5.93e-79
scaffold1.t54	EVM scaffold1.g54 scaffold1:221677-224876(+)	765	9	754	OJT07943.1	TPR and ankyrin repeat-containing protein 1 [Trametes pubescens]	2225	6	761	777	48.1338	9.73e-202
scaffold1.t55	EVM scaffold1.g55 scaffold1:225531-226523(-)	278	68	188	PIL26436.1	hypothetical protein GSI_12194 [Ganoderma sinense ZZ0214-1]	280	75	214	145	33.7931	8.98e-07
scaffold1.t56	EVM scaffold1.g56 scaffold1:226937-227834(-)	222	1	189	TBU32208.1	alpha/beta-hydrolase [Dichomitus squalens]	869	393	581	189	81.4815	9.96e-106
scaffold1.t57	EVM scaffold1.g57 scaffold1:228590-228929(-)	99	25	80	PIL37534.1	hypothetical protein GSI_01228 [Ganoderma sinense ZZ0214-1]	900	375	430	56	85.7143	1.16e-21
scaffold1.t59	EVM scaffold1.g59 scaffold1:232562-235761(+)	765	9	754	OJT07943.1	TPR and ankyrin repeat-containing protein 1 [Trametes pubescens]	2225	6	761	776	48.9691	9.55e-208
scaffold1.t60	EVM scaffold1.g60 scaffold1:236431-237423(-)	278	68	188	PIL26436.1	hypothetical protein GSI_12194 [Ganoderma sinense ZZ0214-1]	280	75	214	145	33.7931	8.98e-07
scaffold1.t61	EVM scaffold1.g61 scaffold1:237837-238734(-)	222	1	189	TBU32208.1	alpha/beta-hydrolase [Dichomitus squalens]	869	393	581	189	81.4815	9.96e-106
scaffold1.t62	EVM scaffold1.g62 scaffold1:239490-239829(-)	99	25	80	PIL37534.1	hypothetical protein GSI_01228 [Ganoderma sinense ZZ0214-1]	900	375	430	56	85.7143	1.16e-21
scaffold1.t63	EVM scaffold1.g63 scaffold1:243462-252020(+)	2178	11	2177	TFK88273.1	hypothetical protein K466DRAFT_598787 [Polyporus arcularius HHB13444]	2203	4	2179	2225	44.4494	0
scaffold1.t64	EVM scaffold1.g64 scaffold1:254261-254959(-)	215	1	196	KAG6874996.1	hypothetical protein C0992_005617 [Termitomyces sp. T32_za158]	218	31	217	196	72.9592	1.59e-84
scaffold1.t65	EVM scaffold1.g65 scaffold1:256678-257148(+)	134	3	128	OCH83723.1	hypothetical protein OBBRIDRAFT_872009 [Obba rivulosa]	191	65	190	126	63.4921	5.42e-53
scaffold1.t67	EVM scaffold1.g67 scaffold1:259435-267126(-)	1705	15	1701	XP_007368752.1	uncharacterized protein DICSQDRAFT_182504 [Dichomitus squalens LYAD-421 SS1] EJF58556.1 hypothetical protein DICSQDRAFT_182504 [Dichomitus squalens LYAD-421 SS1]	1611	10	1608	1789	42.5936	0
scaffold1.t68	EVM scaffold1.g68 scaffold1:268467-275037(+)	1929	1	1928	PIL29954.1	hypothetical protein GSI_07865 [Ganoderma sinense ZZ0214-1]	2028	83	2028	1986	76.5861	0
scaffold1.t69	EVM scaffold1.g69 scaffold1:276067-278347(-)	438	2	433	PIL29953.1	hypothetical protein GSI_07864 [Ganoderma sinense ZZ0214-1]	404	1	401	432	84.9537	5.59e-273
scaffold1.t70	EVM scaffold1.g70 scaffold1:278803-282202(-)	778	318	777	VWO94787.1	ATP-dependent RNA helicase CshA (EC [Ganoderma boninense]	637	178	637	460	94.3478	1.15e-297
scaffold1.t71	EVM scaffold1.g71 scaffold1:284041-285514(+)	458	6	450	TBU21886.1	hypothetical protein BD311DRAFT_869695 [Dichomitus squalens]	562	114	557	456	54.8246	1.9e-151
scaffold1.t72	EVM scaffold1.g72 scaffold1:287360-288609(+)	365	4	343	PIL29937.1	hypothetical protein GSI_07848 [Ganoderma sinense ZZ0214-1]	353	3	353	351	79.4872	8.18e-193
scaffold1.t73	EVM scaffold1.g73 scaffold1:289746-291595(+)	220	42	164	PIL27614.1	hypothetical protein GSI_10766 [Ganoderma sinense ZZ0214-1]	195	74	195	125	52.8	1.63e-23
scaffold1.t75	EVM scaffold1.g75 scaffold1:296282-297104(-)	131	1	130	PIL29919.1	hypothetical protein GSI_07829 [Ganoderma sinense ZZ0214-1]	130	1	130	130	99.2308	6.11e-89
scaffold1.t76	EVM scaffold1.g76 scaffold1:297527-298228(+)	146	1	144	TBU30857.1	40S ribosomal protein S17 [Dichomitus squalens] TBU43106.1 40S ribosomal protein S17 [Dichomitus squalens] TBU53972.1 40S ribosomal protein S17 [Dichomitus squalens]	145	1	144	144	97.2222	1.22e-93
scaffold1.t77	EVM scaffold1.g77 scaffold1:298589-300761(-)	653	1	652	TBU30858.1	hypothetical protein BD311DRAFT_658253 [Dichomitus squalens] TBU43105.1 hypothetical protein BD309DRAFT_894991 [Dichomitus squalens] TBU53971.1 hypothetical protein BD310DRAFT_859284 [Dichomitus squalens]	649	1	649	652	82.6687	0
scaffold1.t78	EVM scaffold1.g78 scaffold1:300961-302387(+)	326	1	325	TBU30859.1	arsenical pump-driving ATPase [Dichomitus squalens] TBU43104.1 arsenical pump-driving ATPase [Dichomitus squalens] TBU53970.1 arsenical pump-driving ATPase [Dichomitus squalens]	325	1	325	325	97.2308	8.06e-229
scaffold1.t79	EVM scaffold1.g79 scaffold1:302443-303704(-)	330	1	328	PIL29915.1	hypothetical protein GSI_07825 [Ganoderma sinense ZZ0214-1]	851	478	837	365	46.3014	3.28e-75
scaffold1.t80	EVM scaffold1.g80 scaffold1:304913-309796(-)	1079	5	520	TBU30862.1	cytochrome P450 [Dichomitus squalens] TBU37120.1 cytochrome P450 [Dichomitus squalens] TBU51313.1 cytochrome P450 [Dichomitus squalens]	541	3	521	519	71.6763	1.43e-272
scaffold1.t81	EVM scaffold1.g81 scaffold1:311248-312545(-)	416	12	415	TBU37121.1	hypothetical protein BD309DRAFT_657132 [Dichomitus squalens]	549	150	549	407	65.602	7.37e-190
scaffold1.t82	EVM scaffold1.g82 scaffold1:313531-314628(+)	117	1	83	TBU43045.1	hypothetical protein BD309DRAFT_134215 [Dichomitus squalens]	103	1	92	92	59.7826	5.79e-25
scaffold1.t83	EVM scaffold1.g83 scaffold1:318632-319773(+)	227	101	226	PIL30972.1	hypothetical protein GSI_05665 [Ganoderma sinense ZZ0214-1]	613	394	573	180	51.6667	2.92e-44
scaffold1.t84	EVM scaffold1.g84 scaffold1:323422-324057(+)	175	9	81	PIL27614.1	hypothetical protein GSI_10766 [Ganoderma sinense ZZ0214-1]	195	125	195	73	63.0137	1.66e-15
scaffold1.t85	EVM scaffold1.g85 scaffold1:325220-326884(-)	534	1	533	TBU37121.1	hypothetical protein BD309DRAFT_657132 [Dichomitus squalens]	549	1	549	557	64.8115	7.17e-255
scaffold1.t86	EVM scaffold1.g86 scaffold1:327419-329406(+)	617	49	615	RDX51460.1	hypothetical protein OH76DRAFT_1554868 [Polyporus brumalis]	555	9	551	575	33.913	3.26e-72
scaffold1.t87	EVM scaffold1.g87 scaffold1:330702-331877(+)	368	1	211	XP_007371014.1	uncharacterized protein DICSQDRAFT_175078 [Dichomitus squalens LYAD-421 SS1] EJF56225.1 hypothetical protein DICSQDRAFT_175078 [Dichomitus squalens LYAD-421 SS1]	318	101	316	223	66.3677	1.67e-97
scaffold1.t88	EVM scaffold1.g88 scaffold1:333440-338420(-)	930	1	918	TBU53142.1	hypothetical protein BD310DRAFT_938655 [Dichomitus squalens]	912	1	912	929	86.3294	0
scaffold1.t89	EVM scaffold1.g89 scaffold1:339232-341059(-)	234	54	176	PIL27614.1	hypothetical protein GSI_10766 [Ganoderma sinense ZZ0214-1]	195	74	193	123	52.8455	2.02e-25
scaffold1.t90	EVM scaffold1.g90 scaffold1:341997-347668(-)	765	22	304	XP_007371525.1	ABC1-domain-containing protein [Dichomitus squalens LYAD-421 SS1] EJF55729.1 ABC1-domain-containing protein [Dichomitus squalens LYAD-421 SS1]	575	129	473	345	63.1884	5.64e-136
scaffold1.t91	EVM scaffold1.g91 scaffold1:349845-351523(+)	420	221	418	TBU42754.1	hypothetical protein BD309DRAFT_991459 [Dichomitus squalens] TBU62838.1 hypothetical protein BD310DRAFT_945683 [Dichomitus squalens]	245	49	244	198	55.5556	1e-61
scaffold1.t92	EVM scaffold1.g92 scaffold1:351771-352952(-)	377	7	376	PIL29928.1	transcription factor [Ganoderma sinense ZZ0214-1]	1065	684	1065	388	64.9485	1.43e-164
scaffold1.t93	EVM scaffold1.g93 scaffold1:353000-353989(-)	203	1	156	PIL29928.1	transcription factor [Ganoderma sinense ZZ0214-1]	1065	487	642	156	58.9744	5e-52
scaffold1.t94	EVM scaffold1.g94 scaffold1:355074-355461(-)	59	1	58	PIL30972.1	hypothetical protein GSI_05665 [Ganoderma sinense ZZ0214-1]	613	509	613	105	40	3.56e-13
scaffold1.t95	EVM scaffold1.g95 scaffold1:359675-362183(-)	624	1	623	TBU23839.1	ABC1-domain-containing protein [Dichomitus squalens]	620	1	620	627	80.0638	0
scaffold1.t96	EVM scaffold1.g96 scaffold1:362706-364095(-)	406	1	398	XP_007371547.1	translation initiation factor [Dichomitus squalens LYAD-421 SS1] EJF55714.1 translation initiation factor [Dichomitus squalens LYAD-421 SS1] TBU37671.1 translation initiation factor [Dichomitus squalens] TBU51528.1 translation initiation factor [Dichomitus squalens]	404	1	398	399	87.4687	5.26e-249
scaffold1.t97	EVM scaffold1.g97 scaffold1:364624-366948(-)	329	1	322	TBU30869.1	S-adenosyl-L-methionine-dependent methyltransferase [Dichomitus squalens]	369	1	320	322	80.7453	5.58e-190
scaffold1.t98	EVM scaffold1.g98 scaffold1:368004-377567(+)	1719	19	824	TBU30870.1	hypothetical protein BD311DRAFT_863831 [Dichomitus squalens]	925	80	925	858	65.2681	0
scaffold1.t99	EVM scaffold1.g99 scaffold1:381488-382781(+)	342	1	341	PIL29907.1	hypothetical protein GSI_07817 [Ganoderma sinense ZZ0214-1]	344	1	344	344	80.5233	1.24e-195
scaffold1.t100	EVM scaffold1.g100 scaffold1:387188-389149(-)	617	169	615	TBU30883.1	hypothetical protein BD311DRAFT_776590 [Dichomitus squalens]	463	15	462	448	56.9196	4.8e-174
scaffold1.t101	EVM scaffold1.g101 scaffold1:389854-390069(-)	53	1	43	PIL29933.1	hypothetical protein GSI_07844 [Ganoderma sinense ZZ0214-1]	477	423	465	43	62.7907	2.58e-07
scaffold1.t102	EVM scaffold1.g102 scaffold1:390151-391380(+)	314	14	313	TBU30884.1	glycoside hydrolase [Dichomitus squalens]	520	189	520	354	56.2147	2.49e-138
scaffold1.t103	EVM scaffold1.g103 scaffold1:391538-393331(-)	516	1	515	PIL29928.1	transcription factor [Ganoderma sinense ZZ0214-1]	1065	494	1065	580	35.5172	8.12e-87
scaffold1.t104	EVM scaffold1.g104 scaffold1:393714-394746(+)	153	1	152	RPD68774.1	UBC-like protein [Lentinus tigrinus ALCF2SS1-7]	152	1	152	152	91.4474	3.46e-101
scaffold1.t105	EVM scaffold1.g105 scaffold1:394843-396614(-)	465	1	459	PIL29930.1	hypothetical protein GSI_07841 [Ganoderma sinense ZZ0214-1]	624	71	595	533	44.2777	1.59e-125
scaffold1.t106	EVM scaffold1.g106 scaffold1:397697-407839(+)	2259	1	1236	CDO74800.1	hypothetical protein BN946_scf185001.g48 [Trametes cinnabarina]	1260	1	1246	1252	87.5399	0
scaffold1.t107	EVM scaffold1.g107 scaffold1:408087-409421(-)	381	176	379	TBU42754.1	hypothetical protein BD309DRAFT_991459 [Dichomitus squalens] TBU62838.1 hypothetical protein BD310DRAFT_945683 [Dichomitus squalens]	245	43	244	204	54.902	6.62e-62
scaffold1.t108	EVM scaffold1.g108 scaffold1:411991-414457(+)	583	101	582	XP_007371525.1	ABC1-domain-containing protein [Dichomitus squalens LYAD-421 SS1] EJF55729.1 ABC1-domain-containing protein [Dichomitus squalens LYAD-421 SS1]	575	50	575	531	67.42	3.05e-244
scaffold1.t109	EVM scaffold1.g109 scaffold1:415060-416924(+)	240	54	172	PIL27614.1	hypothetical protein GSI_10766 [Ganoderma sinense ZZ0214-1]	195	74	193	120	51.6667	1.83e-24
scaffold1.t110	EVM scaffold1.g110 scaffold1:420147-422500(+)	499	162	489	PIL30972.1	hypothetical protein GSI_05665 [Ganoderma sinense ZZ0214-1]	613	93	471	379	68.8654	6.72e-173
scaffold1.t111	EVM scaffold1.g111 scaffold1:422561-428870(+)	517	331	449	PIL27614.1	hypothetical protein GSI_10766 [Ganoderma sinense ZZ0214-1]	195	74	193	120	51.6667	5.49e-21
scaffold1.t112	EVM scaffold1.g112 scaffold1:429560-430650(+)	114	1	80	TBU43045.1	hypothetical protein BD309DRAFT_134215 [Dichomitus squalens]	103	1	92	92	56.5217	6.01e-19
scaffold1.t113	EVM scaffold1.g113 scaffold1:432256-433523(+)	257	85	194	PIL27614.1	hypothetical protein GSI_10766 [Ganoderma sinense ZZ0214-1]	195	85	193	110	56.3636	5.53e-24
scaffold1.t115	EVM scaffold1.g115 scaffold1:437803-439420(+)	456	1	455	TFK87601.1	Saccharopine dehydrogenase [Polyporus arcularius HHB13444]	454	1	454	455	76.044	3.38e-261
scaffold1.t116	EVM scaffold1.g116 scaffold1:440303-443016(+)	611	1	609	VWO96530.1	Alcohol oxidase [Ganoderma boninense]	617	1	609	609	75.8621	0
scaffold1.t117	EVM scaffold1.g117 scaffold1:443324-448733(-)	1458	1	850	PIL30707.1	hypothetical protein GSI_06875 [Ganoderma sinense ZZ0214-1]	843	1	839	851	78.8484	0
scaffold1.t118	EVM scaffold1.g118 scaffold1:448987-454272(+)	1476	1	1475	PIL29895.1	hypothetical protein GSI_07805 [Ganoderma sinense ZZ0214-1]	1468	1	1468	1477	91.5369	0
scaffold1.t119	EVM scaffold1.g119 scaffold1:456395-457040(-)	163	1	162	TBU30846.1	hypothetical protein BD311DRAFT_753935 [Dichomitus squalens]	162	1	162	162	70.3704	5.91e-68
scaffold1.t120	EVM scaffold1.g120 scaffold1:457657-460682(-)	736	1	735	PIL30712.1	ATP-binding cassette transporter [Ganoderma sinense ZZ0214-1]	735	1	735	735	96.7347	0
scaffold1.t121	EVM scaffold1.g121 scaffold1:461521-462215(+)	211	14	210	XP_007371525.1	ABC1-domain-containing protein [Dichomitus squalens LYAD-421 SS1] EJF55729.1 ABC1-domain-containing protein [Dichomitus squalens LYAD-421 SS1]	575	394	575	197	66.4975	3.12e-83
scaffold1.t122	EVM scaffold1.g122 scaffold1:463394-464617(+)	297	128	246	PIL27614.1	hypothetical protein GSI_10766 [Ganoderma sinense ZZ0214-1]	195	74	193	121	52.0661	3.76e-23
scaffold1.t123	EVM scaffold1.g123 scaffold1:467079-468419(+)	303	115	236	PIL27614.1	hypothetical protein GSI_10766 [Ganoderma sinense ZZ0214-1]	195	72	193	122	53.2787	2.64e-26
scaffold1.t124	EVM scaffold1.g124 scaffold1:469334-472034(-)	611	1	609	VWO96530.1	Alcohol oxidase [Ganoderma boninense]	617	1	609	609	76.0263	0
scaffold1.t125	EVM scaffold1.g125 scaffold1:472458-475144(-)	611	1	609	VWO96530.1	Alcohol oxidase [Ganoderma boninense]	617	1	609	609	78.1609	0
scaffold1.t126	EVM scaffold1.g126 scaffold1:476205-477397(+)	359	18	354	RPD67360.1	hypothetical protein L227DRAFT_605749 [Lentinus tigrinus ALCF2SS1-6] RPD81301.1 hypothetical protein L226DRAFT_566086 [Lentinus tigrinus ALCF2SS1-7]	362	19	361	355	36.0563	1.06e-48
scaffold1.t127	EVM scaffold1.g127 scaffold1:477894-479508(-)	456	1	455	TFK87601.1	Saccharopine dehydrogenase [Polyporus arcularius HHB13444]	454	1	454	455	74.9451	1.45e-255
scaffold1.t129	EVM scaffold1.g129 scaffold1:483815-485284(-)	328	147	265	PIL27614.1	hypothetical protein GSI_10766 [Ganoderma sinense ZZ0214-1]	195	74	193	120	53.3333	1.77e-24
scaffold1.t130	EVM scaffold1.g130 scaffold1:486261-487954(-)	451	1	446	TBU23839.1	ABC1-domain-containing protein [Dichomitus squalens]	620	140	620	481	75.2599	6.74e-258
scaffold1.t131	EVM scaffold1.g131 scaffold1:491939-494771(-)	857	1	633	TBU41650.1	hypothetical protein BD309DRAFT_897785 [Dichomitus squalens] TBU55455.1 hypothetical protein BD310DRAFT_933677 [Dichomitus squalens]	703	1	667	683	46.9985	5.44e-174
scaffold1.t132	EVM scaffold1.g132 scaffold1:496282-496719(-)	107	1	96	TBU54006.1	hypothetical protein BD310DRAFT_936960 [Dichomitus squalens]	117	1	96	96	87.5	3.44e-52
scaffold1.t133	EVM scaffold1.g133 scaffold1:496931-498868(+)	487	1	486	TBU30820.1	hypothetical protein BD311DRAFT_717862 [Dichomitus squalens]	484	1	484	486	85.1852	3.9e-294
scaffold1.t134	EVM scaffold1.g134 scaffold1:499220-500791(+)	466	10	465	PIL30732.1	hypothetical protein GSI_06900 [Ganoderma sinense ZZ0214-1]	458	12	458	483	59.0062	7.86e-119
scaffold1.t135	EVM scaffold1.g135 scaffold1:501123-502629(-)	408	1	407	PIL30731.1	hypothetical protein GSI_06899 [Ganoderma sinense ZZ0214-1]	414	1	407	407	91.6462	2.74e-270
scaffold1.t136	EVM scaffold1.g136 scaffold1:503271-504032(+)	154	2	153	XP_007368445.1	uncharacterized protein DICSQDRAFT_90127 [Dichomitus squalens LYAD-421 SS1] EJF58796.1 hypothetical protein DICSQDRAFT_90127 [Dichomitus squalens LYAD-421 SS1]	183	28	183	156	87.1795	3.36e-97
scaffold1.t137	EVM scaffold1.g137 scaffold1:506182-508170(-)	591	1	590	TBU38543.1	hypothetical protein BD309DRAFT_874155 [Dichomitus squalens]	601	1	601	610	72.459	7.89e-282
scaffold1.t138	EVM scaffold1.g138 scaffold1:514140-516472(-)	438	105	437	TBU38546.1	Golgin subfamily A member 7/ERF4 family-domain-containing protein [Dichomitus squalens]	367	12	367	366	72.4044	7.9e-156
scaffold1.t139	EVM scaffold1.g139 scaffold1:520839-524775(-)	1143	1	1038	TBU53996.1	TPR-like protein [Dichomitus squalens]	1169	1	1038	1046	85.6597	0
scaffold1.t142	EVM scaffold1.g142 scaffold1:535817-538118(-)	358	1	357	PIL30725.1	hypothetical protein GSI_06893 [Ganoderma sinense ZZ0214-1]	358	1	358	358	82.9609	1.41e-204
scaffold1.t143	EVM scaffold1.g143 scaffold1:539130-541165(-)	356	14	348	PIL30724.1	hypothetical protein GSI_06892 [Ganoderma sinense ZZ0214-1]	360	16	351	336	69.6429	2.8e-162
scaffold1.t144	EVM scaffold1.g144 scaffold1:546062-546870(-)	177	1	176	TBU43124.1	Clp protease-domain-containing protein [Dichomitus squalens] TBU53988.1 Clp protease-domain-containing protein [Dichomitus squalens]	257	82	257	176	89.7727	9.1e-111
scaffold1.t145	EVM scaffold1.g145 scaffold1:547409-548830(+)	397	9	396	XP_007368435.1	uncharacterized protein DICSQDRAFT_156574 [Dichomitus squalens LYAD-421 SS1] EJF58786.1 hypothetical protein DICSQDRAFT_156574 [Dichomitus squalens LYAD-421 SS1] TBU30839.1 Di-sulfide bridge nucleocytoplasmic transport domain-containing protein [Dichomitus squalens] TBU43123.1 Di-sulfide bridge nucleocytoplasmic transport domain-containing protein [Dichomitus squalens] TBU53987.1 Di-sulfide bridg…	390	7	390	391	69.821	3.48e-176
scaffold1.t146	EVM scaffold1.g146 scaffold1:552513-554070(+)	476	1	473	XP_007368452.1	acid protease [Dichomitus squalens LYAD-421 SS1] EJF58803.1 acid protease [Dichomitus squalens LYAD-421 SS1]	538	41	530	495	55.9596	7.95e-178
scaffold1.t147	EVM scaffold1.g147 scaffold1:555249-556225(+)	265	1	241	KAF9786675.1	hypothetical protein BJ322DRAFT_1051300 [Thelephora terrestris]	255	1	253	253	80.2372	6.68e-145
scaffold1.t148	EVM scaffold1.g148 scaffold1:556268-557490(-)	306	8	196	PIL30717.1	hypothetical protein GSI_06885 [Ganoderma sinense ZZ0214-1]	209	10	196	189	64.0212	2.83e-79
scaffold1.t149	EVM scaffold1.g149 scaffold1:558138-559513(-)	407	6	406	PIL35000.1	hypothetical protein GSI_02787 [Ganoderma sinense ZZ0214-1]	398	1	398	403	66.7494	5.74e-189
scaffold1.t150	EVM scaffold1.g150 scaffold1:562225-566500(-)	921	1	919	TBU51278.1	Metallo-peptidase family M12B Reprolysin-like-domain-containing protein [Dichomitus squalens]	922	1	921	929	75.4575	0
scaffold1.t151	EVM scaffold1.g151 scaffold1:568395-568876(-)	140	1	138	PIL30714.1	hypothetical protein GSI_06882 [Ganoderma sinense ZZ0214-1]	348	83	218	138	82.6087	3.37e-72
scaffold1.t152	EVM scaffold1.g152 scaffold1:569583-571884(+)	681	15	646	TBU41650.1	hypothetical protein BD309DRAFT_897785 [Dichomitus squalens] TBU55455.1 hypothetical protein BD310DRAFT_933677 [Dichomitus squalens]	703	1	675	686	46.5015	2.48e-177
scaffold1.t154	EVM scaffold1.g154 scaffold1:574652-576888(-)	481	1	271	PIL30736.1	hypothetical protein GSI_06904 [Ganoderma sinense ZZ0214-1]	318	1	256	277	35.0181	1.17e-33
scaffold1.t155	EVM scaffold1.g155 scaffold1:577732-578560(-)	241	15	240	PIL30736.1	hypothetical protein GSI_06904 [Ganoderma sinense ZZ0214-1]	318	91	315	233	43.7768	2.93e-42
scaffold1.t156	EVM scaffold1.g156 scaffold1:580550-582784(-)	528	1	527	TBU56239.1	peptidase S28 [Dichomitus squalens]	526	1	526	530	82.8302	0
scaffold1.t157	EVM scaffold1.g157 scaffold1:586352-587962(-)	502	6	471	PIL22955.1	hypothetical protein GSI_15652 [Ganoderma sinense ZZ0214-1]	819	287	757	485	41.4433	3.21e-93
scaffold1.t158	EVM scaffold1.g158 scaffold1:589433-590208(-)	219	10	217	PIL34280.1	hypothetical protein GSI_03055 [Ganoderma sinense ZZ0214-1]	226	16	225	213	54.4601	2.38e-72
scaffold1.t159	EVM scaffold1.g159 scaffold1:590783-591926(+)	351	4	350	PIL34281.1	hypothetical protein GSI_03056 [Ganoderma sinense ZZ0214-1]	367	25	367	359	45.1253	1.82e-85
scaffold1.t160	EVM scaffold1.g160 scaffold1:592366-594152(-)	539	1	538	PIL30745.1	transporter [Ganoderma sinense ZZ0214-1]	587	1	587	595	61.6807	9.13e-188
scaffold1.t161	EVM scaffold1.g161 scaffold1:594437-596013(-)	429	1	428	TBU38371.1	PEBP-like protein [Dichomitus squalens] TBU56238.1 PEBP-like protein [Dichomitus squalens]	424	1	424	428	79.4393	2.5e-244
scaffold1.t162	EVM scaffold1.g162 scaffold1:596240-597020(+)	221	10	215	PIL34280.1	hypothetical protein GSI_03055 [Ganoderma sinense ZZ0214-1]	226	16	221	211	54.0284	3.63e-72
scaffold1.t163	EVM scaffold1.g163 scaffold1:599955-601269(-)	377	1	366	PIL30749.1	hypothetical protein GSI_06917 [Ganoderma sinense ZZ0214-1]	362	1	352	375	75.2	2.34e-150
scaffold1.t164	EVM scaffold1.g164 scaffold1:604994-605775(-)	221	10	212	PIL34279.1	hypothetical protein GSI_03054 [Ganoderma sinense ZZ0214-1]	224	15	221	209	54.067	5.98e-68
scaffold1.t165	EVM scaffold1.g165 scaffold1:605986-606436(-)	130	1	113	TFY50807.1	hypothetical protein EVG20_g11317 [Dentipellis fragilis]	183	14	127	114	47.3684	6.97e-28
scaffold1.t166	EVM scaffold1.g166 scaffold1:609333-610235(+)	245	1	243	PIL30750.1	hypothetical protein GSI_06918 [Ganoderma sinense ZZ0214-1]	244	1	243	243	92.5926	1.2e-153
scaffold1.t167	EVM scaffold1.g167 scaffold1:610596-613774(+)	851	10	849	VWO97145.1	Mitogen-activated protein kinase HOG1 (MAP kinase HOG1) (EC [Ganoderma boninense]	1047	232	1046	849	73.2627	0
scaffold1.t168	EVM scaffold1.g168 scaffold1:615997-617048(+)	333	5	332	TBU31584.1	Diaminopimelate epimerase-like protein [Dichomitus squalens]	389	61	389	329	80.2432	4.25e-186
scaffold1.t169	EVM scaffold1.g169 scaffold1:617451-620027(+)	593	33	592	PIL30752.1	hypothetical protein GSI_06920 [Ganoderma sinense ZZ0214-1]	589	1	589	590	79.8305	1.22e-311
scaffold1.t170	EVM scaffold1.g170 scaffold1:620872-622139(-)	355	1	353	VWP01612.1	Putative lanosterol 14-alpha-demethylase (EC [Ganoderma boninense]	364	1	363	363	73.0028	5.53e-184
scaffold1.t171	EVM scaffold1.g171 scaffold1:622860-623567(-)	196	1	195	PIL30753.1	hypothetical protein GSI_06921 [Ganoderma sinense ZZ0214-1]	195	1	195	195	98.4615	2.25e-127
scaffold1.t172	EVM scaffold1.g172 scaffold1:625316-627169(+)	543	1	542	TBU46316.1	Pkinase-domain-containing protein [Dichomitus squalens]	544	1	544	544	90.0735	0
scaffold1.t173	EVM scaffold1.g173 scaffold1:627823-630981(+)	613	1	425	TBU56225.1	AAA-domain-containing protein [Dichomitus squalens]	430	1	425	425	94.3529	1.06e-282
scaffold1.t174	EVM scaffold1.g174 scaffold1:631970-632532(+)	144	1	143	PIL30757.1	hypothetical protein GSI_06925 [Ganoderma sinense ZZ0214-1]	150	1	150	150	70.6667	9.44e-62
scaffold1.t175	EVM scaffold1.g175 scaffold1:633127-635046(+)	503	1	502	XP_007369305.1	diphenol oxidase-A2 [Dichomitus squalens LYAD-421 SS1] EJF57930.1 diphenol oxidase-A2 [Dichomitus squalens LYAD-421 SS1] TBU43891.1 diphenol oxidase-A2 [Dichomitus squalens] TBU60454.1 diphenol oxidase-A2 [Dichomitus squalens]	502	1	502	502	92.0319	0
scaffold1.t176	EVM scaffold1.g176 scaffold1:635472-645374(+)	2311	1	1218	PIL30758.1	hypothetical protein GSI_06926 [Ganoderma sinense ZZ0214-1]	1218	1	1217	1218	93.1034	0
scaffold1.t177	EVM scaffold1.g177 scaffold1:645838-648548(-)	566	4	565	PIL30761.1	hypothetical protein GSI_06929 [Ganoderma sinense ZZ0214-1]	574	9	570	562	87.1886	0
scaffold1.t178	EVM scaffold1.g178 scaffold1:649521-652326(+)	898	1	897	TBU46307.1	hypothetical protein BD309DRAFT_954401 [Dichomitus squalens] TBU56218.1 hypothetical protein BD310DRAFT_634831 [Dichomitus squalens]	907	1	907	911	82.4369	0
scaffold1.t179	EVM scaffold1.g179 scaffold1:656127-662384(-)	1706	1	1614	PIL30764.1	transporter [Ganoderma sinense ZZ0214-1]	1748	1	1614	1614	96.5923	0
scaffold1.t180	EVM scaffold1.g180 scaffold1:662684-665067(+)	705	1	704	TBU30784.1	ubiquitin binding protein [Dichomitus squalens]	719	1	719	726	79.4766	0
scaffold1.t181	EVM scaffold1.g181 scaffold1:665507-668922(+)	966	3	965	PIL30765.1	hypothetical protein GSI_06933 [Ganoderma sinense ZZ0214-1]	969	4	969	968	91.0124	0
scaffold1.t182	EVM scaffold1.g182 scaffold1:669230-670390(-)	286	1	285	PIL30766.1	hypothetical protein GSI_06934 [Ganoderma sinense ZZ0214-1]	283	1	283	285	89.4737	8.55e-183
scaffold1.t183	EVM scaffold1.g183 scaffold1:670669-672431(+)	529	1	528	TBU30777.1	FAD dependent oxidoreductase [Dichomitus squalens]	522	1	521	529	77.3157	6.86e-299
scaffold1.t184	EVM scaffold1.g184 scaffold1:673137-679113(+)	1540	1	1539	TBU38369.1	type II DNA topoisomerase [Dichomitus squalens]	1540	1	1540	1550	84.3226	0
scaffold1.t185	EVM scaffold1.g185 scaffold1:679641-685562(-)	1334	2	1333	OBZ78578.1	MutS 4 [Grifola frondosa]	1715	5	1157	1367	54.7915	0
scaffold1.t186	EVM scaffold1.g186 scaffold1:687278-687860(+)	153	1	152	TBU46296.1	hypothetical protein BD309DRAFT_954380 [Dichomitus squalens] TBU56206.1 hypothetical protein BD310DRAFT_931873 [Dichomitus squalens]	151	1	151	152	79.6053	3.98e-84
scaffold1.t187	EVM scaffold1.g187 scaffold1:688066-689292(-)	346	1	345	TBU30773.1	hypothetical protein BD311DRAFT_171871 [Dichomitus squalens]	347	1	347	349	73.0659	1.16e-174
scaffold1.t188	EVM scaffold1.g188 scaffold1:689573-692735(+)	770	1	546	TBU38349.1	hypothetical protein BD309DRAFT_930864 [Dichomitus squalens] TBU53463.1 hypothetical protein BD310DRAFT_887735 [Dichomitus squalens]	666	1	546	547	59.415	1.18e-232
scaffold1.t189	EVM scaffold1.g189 scaffold1:693104-702620(-)	2251	1171	2250	PIL34237.1	hypothetical protein GSI_03948 [Ganoderma sinense ZZ0214-1]	1082	3	1082	1082	89.3715	0
scaffold1.t190	EVM scaffold1.g190 scaffold1:703549-704599(-)	249	1	248	PIL29943.1	hypothetical protein GSI_07854 [Ganoderma sinense ZZ0214-1]	248	1	248	248	93.9516	8.81e-158
scaffold1.t191	EVM scaffold1.g191 scaffold1:704977-706564(+)	414	1	413	PIL29942.1	transporter [Ganoderma sinense ZZ0214-1]	425	14	425	413	87.4092	1.76e-203
scaffold1.t192	EVM scaffold1.g192 scaffold1:707857-708425(+)	133	2	132	PIL30778.1	hypothetical protein GSI_06946 [Ganoderma sinense ZZ0214-1]	231	101	231	131	77.8626	8.04e-61
scaffold1.t193	EVM scaffold1.g193 scaffold1:708703-710163(+)	411	1	410	PIL30779.1	hypothetical protein GSI_06947 [Ganoderma sinense ZZ0214-1]	413	1	413	427	72.1311	7.25e-173
scaffold1.t194	EVM scaffold1.g194 scaffold1:710335-712876(-)	643	1	641	TBU46292.1	metalloprotease [Dichomitus squalens]	641	1	641	641	82.6833	0
scaffold1.t195	EVM scaffold1.g195 scaffold1:713028-714076(+)	291	1	290	TBU51677.1	hypothetical protein BD310DRAFT_982397 [Dichomitus squalens]	290	1	290	297	70.3704	4.02e-126
scaffold1.t196	EVM scaffold1.g196 scaffold1:714410-717589(-)	867	1	866	PIL30799.1	transporter [Ganoderma sinense ZZ0214-1]	865	1	865	866	90.0693	0
scaffold1.t197	EVM scaffold1.g197 scaffold1:717894-721604(+)	383	121	381	XP_012185766.1	predicted protein [Fibroporia radiculosa] CCM06483.1 predicted protein [Fibroporia radiculosa]	374	50	372	327	63.9144	1.64e-130
scaffold1.t199	EVM scaffold1.g199 scaffold1:722999-726359(+)	532	1	495	TBU30767.1	MFS general substrate transporter [Dichomitus squalens]	553	1	504	506	84.9802	4.01e-311
scaffold1.t200	EVM scaffold1.g200 scaffold1:726929-728066(-)	304	1	303	PIL30790.1	hypothetical protein GSI_06958 [Ganoderma sinense ZZ0214-1]	309	1	309	310	88.7097	2.36e-184
scaffold1.t201	EVM scaffold1.g201 scaffold1:728432-731157(+)	644	97	643	TBU56193.1	kinase-like protein [Dichomitus squalens]	548	2	548	547	93.4186	0
scaffold1.t202	EVM scaffold1.g202 scaffold1:731395-733279(+)	524	1	523	TBU30757.1	phosphatidylserine decarboxylase [Dichomitus squalens]	526	1	525	525	84.9524	0
scaffold1.t203	EVM scaffold1.g203 scaffold1:734275-735606(-)	357	5	356	PIL29937.1	hypothetical protein GSI_07848 [Ganoderma sinense ZZ0214-1]	353	4	353	352	85.2273	4.08e-214
scaffold1.t204	EVM scaffold1.g204 scaffold1:736369-737523(-)	318	89	317	RDX51445.1	HIRA-interacting protein 5 [Polyporus brumalis]	306	78	306	229	92.1397	2.4e-145
scaffold1.t205	EVM scaffold1.g205 scaffold1:737643-739622(+)	534	1	533	TBU42432.1	beta-1,4-mannosyltransferase [Dichomitus squalens]	545	1	541	541	73.7523	2.52e-287
scaffold1.t206	EVM scaffold1.g206 scaffold1:739748-741781(-)	565	1	564	TBU56189.1	S-adenosyl-L-methionine-dependent methyltransferase [Dichomitus squalens]	565	1	565	567	77.9541	0
scaffold1.t207	EVM scaffold1.g207 scaffold1:742201-744350(+)	465	1	461	XP_007368497.1	uncharacterized protein DICSQDRAFT_182355, partial [Dichomitus squalens LYAD-421 SS1] EJF58848.1 hypothetical protein DICSQDRAFT_182355, partial [Dichomitus squalens LYAD-421 SS1] TBU56190.1 hypothetical protein BD310DRAFT_633956 [Dichomitus squalens]	462	1	461	462	86.7965	2.23e-275
scaffold1.t208	EVM scaffold1.g208 scaffold1:744537-746525(-)	570	55	568	PIL30795.1	hypothetical protein GSI_06963 [Ganoderma sinense ZZ0214-1]	519	1	518	520	79.0385	3.68e-285
scaffold1.t209	EVM scaffold1.g209 scaffold1:746710-750902(+)	1174	1	1173	TBU30761.1	dynein heavy chain [Dichomitus squalens]	1175	1	1175	1175	95.1489	0
scaffold1.t210	EVM scaffold1.g210 scaffold1:756991-757507(-)	155	5	154	PIL25415.1	hypothetical protein GSI_13305 [Ganoderma sinense ZZ0214-1]	368	219	368	150	66	5.33e-52
scaffold1.t211	EVM scaffold1.g211 scaffold1:757571-758488(-)	283	1	282	PIL23058.1	hypothetical protein GSI_14365 [Ganoderma sinense ZZ0214-1]	610	1	306	307	68.4039	3.78e-117
scaffold1.t212	EVM scaffold1.g212 scaffold1:764190-764525(-)	91	12	89	PIL35895.1	hypothetical protein GSI_01555 [Ganoderma sinense ZZ0214-1]	1419	1053	1129	78	38.4615	9.02e-07
scaffold1.t214	EVM scaffold1.g214 scaffold1:796156-799144(+)	930	2	924	CDO74230.1	hypothetical protein BN946_scf184886.g1 [Trametes cinnabarina]	1427	409	1361	983	62.8688	0
scaffold1.t216	EVM scaffold1.g216 scaffold1:814114-815406(+)	415	1	382	XP_008045800.1	hypothetical protein TRAVEDRAFT_54667 [Trametes versicolor FP-101664 SS1] EIW51315.1 hypothetical protein TRAVEDRAFT_54667 [Trametes versicolor FP-101664 SS1]	946	23	422	419	47.7327	5.79e-107
scaffold1.t217	EVM scaffold1.g217 scaffold1:815608-817396(+)	579	1	578	CDO74526.1	hypothetical protein BN946_scf184997.g1, partial [Trametes cinnabarina]	846	1	612	624	53.3654	1.52e-194
scaffold1.t218	EVM scaffold1.g218 scaffold1:817469-818920(+)	471	2	466	OJT12362.1	Transposon Tf2-12 polyprotein, partial [Trametes pubescens]	2092	1189	1680	492	61.1789	2.36e-194
scaffold1.t219	EVM scaffold1.g219 scaffold1:819071-820138(+)	347	1	329	OJT12362.1	Transposon Tf2-12 polyprotein, partial [Trametes pubescens]	2092	1736	2073	338	67.1598	1.41e-150
scaffold1.t221	EVM scaffold1.g221 scaffold1:824697-825551(+)	274	7	184	PPR07546.1	hypothetical protein CVT24_008761 [Panaeolus cyanescens]	707	5	192	188	28.1915	8.85e-16
scaffold1.t222	EVM scaffold1.g222 scaffold1:825675-830172(+)	1089	3	1088	PIL31779.1	hypothetical protein GSI_06483 [Ganoderma sinense ZZ0214-1]	2248	536	1844	1346	39.9703	2.27e-288
scaffold1.t223	EVM scaffold1.g223 scaffold1:830950-833460(-)	716	127	467	RDX48903.1	hypothetical protein OH76DRAFT_1483674 [Polyporus brumalis]	784	166	505	350	31.1429	1.14e-36
scaffold1.t225	EVM scaffold1.g225 scaffold1:838414-838819(-)	116	27	110	KAF7797501.1	hypothetical protein EIP86_008701 [Pleurotus ostreatoroseus]	229	55	138	84	71.4286	1.17e-28
scaffold1.t226	EVM scaffold1.g226 scaffold1:839864-840947(+)	280	1	270	TBU47281.1	hypothetical protein BD309DRAFT_998473 [Dichomitus squalens] TBU64493.1 hypothetical protein BD310DRAFT_914753 [Dichomitus squalens]	290	1	287	290	48.6207	3.46e-80
scaffold1.t228	EVM scaffold1.g228 scaffold1:843557-850962(+)	1862	37	1632	PIL23637.1	hypothetical protein GSI_14950 [Ganoderma sinense ZZ0214-1]	1733	1	1726	1799	41.9678	0
scaffold1.t231	EVM scaffold1.g231 scaffold1:857500-858786(+)	415	49	323	VWP00581.1	Uncharacterized protein [Ganoderma boninense]	315	2	284	289	60.2076	5.71e-99
scaffold1.t232	EVM scaffold1.g232 scaffold1:860600-861123(+)	143	9	141	XP_007371757.1	marY1-like reverse transcriptase, partial [Dichomitus squalens LYAD-421 SS1] EJF55503.1 marY1-like reverse transcriptase, partial [Dichomitus squalens LYAD-421 SS1]	233	1	133	133	76.6917	4.02e-69
scaffold1.t233	EVM scaffold1.g233 scaffold1:882732-884256(+)	474	1	473	TBU26317.1	WD40 repeat-like protein [Dichomitus squalens]	528	1	486	486	76.1317	5.43e-255
scaffold1.t234	EVM scaffold1.g234 scaffold1:884484-885432(-)	177	1	176	TBU26318.1	transport protein particle component [Dichomitus squalens]	245	1	245	245	61.6327	1.79e-84
scaffold1.t235	EVM scaffold1.g235 scaffold1:885719-890971(+)	1700	1	1699	TBU48737.1	hypothetical protein BD309DRAFT_884003 [Dichomitus squalens] TBU58875.1 hypothetical protein BD310DRAFT_1038911 [Dichomitus squalens]	1823	38	1736	1699	90.7593	0
scaffold1.t236	EVM scaffold1.g236 scaffold1:891919-893613(-)	397	1	388	TBU26320.1	glutamyl-tRNA synthetase [Dichomitus squalens]	504	1	389	389	87.9177	2.53e-255
scaffold1.t237	EVM scaffold1.g237 scaffold1:893842-895544(+)	499	1	485	TBU26321.1	phosphoglycerate mutase-like protein [Dichomitus squalens] TBU48735.1 phosphoglycerate mutase-like protein [Dichomitus squalens]	614	1	488	488	87.5	0
scaffold1.t238	EVM scaffold1.g238 scaffold1:896908-898245(-)	344	1	343	PIL30836.1	hypothetical protein GSI_07004 [Ganoderma sinense ZZ0214-1]	344	1	344	344	97.6744	7.9e-243
scaffold1.t239	EVM scaffold1.g239 scaffold1:904844-906901(+)	629	1	628	TBU48731.1	cyclin-domain-containing protein [Dichomitus squalens]	643	1	643	643	80.4044	0
scaffold1.t240	EVM scaffold1.g240 scaffold1:909755-910327(-)	114	32	113	TBU58866.1	hypothetical protein BD310DRAFT_445618 [Dichomitus squalens]	98	19	98	82	87.8049	6.78e-41
scaffold1.t242	EVM scaffold1.g242 scaffold1:916027-919083(+)	833	1	832	XP_007371330.1	Cullin-4B [Dichomitus squalens LYAD-421 SS1] EJF55940.1 Cullin-4B [Dichomitus squalens LYAD-421 SS1]	832	1	832	832	78.125	0
scaffold1.t243	EVM scaffold1.g243 scaffold1:919497-919877(+)	103	1	94	TBU26330.1	hypothetical protein BD311DRAFT_450417 [Dichomitus squalens]	435	1	93	94	76.5957	1.68e-38
scaffold1.t244	EVM scaffold1.g244 scaffold1:924720-926226(+)	348	5	347	PIL30842.1	hypothetical protein GSI_07010 [Ganoderma sinense ZZ0214-1]	343	1	343	343	90.379	1.09e-227
scaffold1.t245	EVM scaffold1.g245 scaffold1:928532-929963(-)	287	1	286	XP_007368859.1	short-chain dehydrogenase/reductase SDR [Dichomitus squalens LYAD-421 SS1] EJF58498.1 short-chain dehydrogenase/reductase SDR [Dichomitus squalens LYAD-421 SS1] TBU58861.1 short-chain dehydrogenase/reductase SDR [Dichomitus squalens]	286	1	286	286	91.958	2.34e-181
scaffold1.t246	EVM scaffold1.g246 scaffold1:930401-931628(-)	330	1	329	PIL30844.1	hypothetical protein GSI_07012 [Ganoderma sinense ZZ0214-1]	323	1	323	331	78.5498	1.64e-150
scaffold1.t247	EVM scaffold1.g247 scaffold1:932006-933264(+)	353	1	352	PIL30845.1	hypothetical protein GSI_07013 [Ganoderma sinense ZZ0214-1]	354	1	354	354	87.2881	1.42e-227
scaffold1.t248	EVM scaffold1.g248 scaffold1:933805-936864(-)	790	1	784	TBU26337.1	hypothetical protein BD311DRAFT_698623 [Dichomitus squalens]	789	1	789	790	77.0886	0
scaffold1.t249	EVM scaffold1.g249 scaffold1:939184-940632(+)	359	1	358	TBU26338.1	hypothetical protein BD311DRAFT_726177 [Dichomitus squalens]	391	1	391	402	44.0299	4.77e-70
scaffold1.t250	EVM scaffold1.g250 scaffold1:942190-944437(-)	596	1	526	VWP01827.1	Alcohol dehydrogenase [Ganoderma boninense]	551	1	523	527	83.4915	0
scaffold1.t251	EVM scaffold1.g251 scaffold1:945605-946510(-)	265	1	261	RPD58481.1	P-loop containing nucleoside triphosphate hydrolase protein [Lentinus tigrinus ALCF2SS1-6]	261	1	260	261	70.4981	9.26e-135
scaffold1.t252	EVM scaffold1.g252 scaffold1:947812-948426(+)	169	1	168	TBU58851.1	hypothetical protein BD310DRAFT_1038894 [Dichomitus squalens]	166	1	165	172	55.2326	7.84e-47
scaffold1.t253	EVM scaffold1.g253 scaffold1:949344-950902(+)	186	1	118	XP_007368848.1	uncharacterized protein DICSQDRAFT_110246 [Dichomitus squalens LYAD-421 SS1] EJF58487.1 hypothetical protein DICSQDRAFT_110246 [Dichomitus squalens LYAD-421 SS1]	162	1	113	118	58.4746	1.53e-37
scaffold1.t254	EVM scaffold1.g254 scaffold1:951457-953801(-)	503	19	502	TBU48753.1	alpha/beta-hydrolase [Dichomitus squalens]	533	19	504	486	76.3374	1.07e-284
scaffold1.t255	EVM scaffold1.g255 scaffold1:954579-957037(-)	525	1	524	TBU48705.1	alpha/beta-hydrolase [Dichomitus squalens]	522	1	522	524	81.6794	0
scaffold1.t256	EVM scaffold1.g256 scaffold1:957766-959004(-)	317	1	256	TBU48704.1	hypothetical protein BD309DRAFT_883934 [Dichomitus squalens]	310	1	256	256	89.4531	7.28e-150
scaffold1.t257	EVM scaffold1.g257 scaffold1:959576-963063(-)	743	1	742	XP_007368844.1	TrkH-domain-containing protein [Dichomitus squalens LYAD-421 SS1] EJF58483.1 TrkH-domain-containing protein [Dichomitus squalens LYAD-421 SS1]	806	1	751	756	78.4392	0
scaffold1.t258	EVM scaffold1.g258 scaffold1:964637-967098(+)	744	1	743	TBU48697.1	Rgp1-domain-containing protein [Dichomitus squalens]	954	211	954	751	81.225	0
scaffold1.t259	EVM scaffold1.g259 scaffold1:968338-970533(+)	679	1	678	PIL30857.1	hypothetical protein GSI_07025 [Ganoderma sinense ZZ0214-1]	677	1	677	679	91.3108	0
scaffold1.t260	EVM scaffold1.g260 scaffold1:971299-972473(-)	369	1	368	PIL30858.1	hypothetical protein GSI_07026 [Ganoderma sinense ZZ0214-1]	364	1	362	370	65.9459	7.65e-169
scaffold1.t261	EVM scaffold1.g261 scaffold1:974226-977002(+)	872	1	867	TBU58843.1	hypothetical protein BD310DRAFT_444417 [Dichomitus squalens]	879	1	875	914	55.6893	1.58e-272
scaffold1.t262	EVM scaffold1.g262 scaffold1:977418-979102(-)	520	1	518	TBU26355.1	hypothetical protein BD311DRAFT_849635 [Dichomitus squalens]	526	1	525	563	53.1083	3.29e-152
scaffold1.t263	EVM scaffold1.g263 scaffold1:979314-979759(-)	113	1	112	TBU26356.1	hypothetical protein BD311DRAFT_667813 [Dichomitus squalens]	112	1	112	112	86.6071	5.17e-59
scaffold1.t264	EVM scaffold1.g264 scaffold1:980298-981374(-)	332	13	330	RDX43959.1	hypothetical protein OH76DRAFT_1409623 [Polyporus brumalis]	354	38	353	318	89.9371	1.77e-204
scaffold1.t265	EVM scaffold1.g265 scaffold1:981457-982520(+)	297	36	296	TBU26358.1	bucentaur or craniofacial development-domain-containing protein [Dichomitus squalens]	239	1	239	262	63.7405	1.59e-93
scaffold1.t266	EVM scaffold1.g266 scaffold1:982773-985723(-)	868	2	867	PIL30865.1	hypothetical protein GSI_07034 [Ganoderma sinense ZZ0214-1]	936	91	936	874	70.7094	0
scaffold1.t267	EVM scaffold1.g267 scaffold1:985916-987198(+)	330	77	329	RPD58455.1	TRAPP complex subunit trs31 [Lentinus tigrinus ALCF2SS1-6] RPD81560.1 TRAPP complex subunit trs31 [Lentinus tigrinus ALCF2SS1-7]	240	1	240	260	85.7692	8.42e-145
scaffold1.t268	EVM scaffold1.g268 scaffold1:988544-989977(+)	456	1	453	VWO98289.1	Prf1 [Ganoderma boninense]	456	1	455	457	80.9628	4.05e-237
scaffold1.t269	EVM scaffold1.g269 scaffold1:990641-992293(-)	511	1	510	PIL30868.1	transcription factor [Ganoderma sinense ZZ0214-1]	547	1	547	566	43.4629	3.81e-94
scaffold1.t270	EVM scaffold1.g270 scaffold1:996806-999040(+)	537	1	536	AVR59250.1	calmodulin-dependent protein kinase 1 [Ganoderma lucidum]	542	1	542	559	72.093	3.63e-242
scaffold1.t271	EVM scaffold1.g271 scaffold1:999575-1001753(-)	532	1	531	XP_007368831.1	SET domain-containing protein [Dichomitus squalens LYAD-421 SS1] EJF58470.1 SET domain-containing protein [Dichomitus squalens LYAD-421 SS1]	531	1	531	536	72.0149	9.3e-286
scaffold1.t272	EVM scaffold1.g272 scaffold1:1002513-1006233(-)	976	1	975	TBU26367.1	ARM repeat-containing protein [Dichomitus squalens]	979	1	979	980	88.2653	0
scaffold1.t273	EVM scaffold1.g273 scaffold1:1008516-1011447(-)	801	3	800	PIL30873.1	hypothetical protein GSI_07042 [Ganoderma sinense ZZ0214-1]	1094	301	1094	828	70.2899	0
scaffold1.t274	EVM scaffold1.g274 scaffold1:1012746-1014315(+)	469	1	460	PIL30874.1	hypothetical protein GSI_07043 [Ganoderma sinense ZZ0214-1]	475	1	464	480	69.7917	5.05e-196
scaffold1.t275	EVM scaffold1.g275 scaffold1:1014632-1018590(-)	1180	1	1179	PIL30875.1	hypothetical protein GSI_07044 [Ganoderma sinense ZZ0214-1]	1220	1	1220	1229	76.5663	0
scaffold1.t276	EVM scaffold1.g276 scaffold1:1019012-1021470(-)	578	1	577	XP_007368825.1	MFS general substrate transporter [Dichomitus squalens LYAD-421 SS1] EJF58464.1 MFS general substrate transporter [Dichomitus squalens LYAD-421 SS1] TBU48681.1 MFS general substrate transporter [Dichomitus squalens] TBU58824.1 MFS general substrate transporter [Dichomitus squalens]	577	1	577	577	86.1352	0
scaffold1.t277	EVM scaffold1.g277 scaffold1:1022013-1024285(+)	491	14	486	TBU58823.1	MFS general substrate transporter [Dichomitus squalens]	523	47	519	473	71.0359	8.07e-239
scaffold1.t278	EVM scaffold1.g278 scaffold1:1024673-1033736(-)	2313	1	2312	TBU26373.1	histidine kinase [Dichomitus squalens] TBU48679.1 histidine kinase [Dichomitus squalens]	2304	1	2304	2320	88.3621	0
scaffold1.t279	EVM scaffold1.g279 scaffold1:1034288-1036423(-)	439	1	438	RPD58442.1	P-loop containing nucleoside triphosphate hydrolase protein [Lentinus tigrinus ALCF2SS1-6] RPD81572.1 P-loop containing nucleoside triphosphate hydrolase protein [Lentinus tigrinus ALCF2SS1-7]	440	1	440	440	96.8182	3.93e-305
scaffold1.t280	EVM scaffold1.g280 scaffold1:1037046-1038560(+)	295	1	294	XP_007368821.1	mitochondrial carrier [Dichomitus squalens LYAD-421 SS1] EJF58460.1 mitochondrial carrier [Dichomitus squalens LYAD-421 SS1] TBU26375.1 mitochondrial carrier [Dichomitus squalens] TBU48677.1 mitochondrial carrier [Dichomitus squalens] TBU58820.1 mitochondrial carrier [Dichomitus squalens]	295	1	295	295	87.4576	6.94e-185
scaffold1.t281	EVM scaffold1.g281 scaffold1:1038982-1041202(+)	585	1	584	TBU48676.1	P-loop containing nucleoside triphosphate hydrolase protein [Dichomitus squalens]	579	1	579	584	86.8151	0
scaffold1.t282	EVM scaffold1.g282 scaffold1:1042314-1043869(+)	467	1	466	PIL30883.1	transcription factor [Ganoderma sinense ZZ0214-1]	467	1	467	489	57.6687	5.83e-163
scaffold1.t283	EVM scaffold1.g283 scaffold1:1044442-1048155(-)	819	235	818	TBU26378.1	hypothetical protein BD311DRAFT_762796 [Dichomitus squalens]	588	1	588	588	80.9524	0
scaffold1.t284	EVM scaffold1.g284 scaffold1:1048651-1051114(+)	622	1	621	XP_007368816.1	vacuolar protein 8 [Dichomitus squalens LYAD-421 SS1] EJF58455.1 vacuolar protein 8 [Dichomitus squalens LYAD-421 SS1] TBU26380.1 vacuolar protein 8 [Dichomitus squalens] TBU48671.1 vacuolar protein 8 [Dichomitus squalens] TBU58815.1 vacuolar protein 8 [Dichomitus squalens]	623	1	623	623	97.1108	3.24e-251
scaffold1.t285	EVM scaffold1.g285 scaffold1:1053119-1054836(+)	432	1	431	XP_007368815.1	uncharacterized protein DICSQDRAFT_90672 [Dichomitus squalens LYAD-421 SS1] EJF58454.1 hypothetical protein DICSQDRAFT_90672 [Dichomitus squalens LYAD-421 SS1] TBU48669.1 concanavalin A-like lectin/glucanase domain-containing protein [Dichomitus squalens]	460	1	460	461	65.2928	3.93e-206
scaffold1.t286	EVM scaffold1.g286 scaffold1:1055848-1058354(+)	599	2	596	PIL30889.1	hypothetical protein GSI_07058 [Ganoderma sinense ZZ0214-1]	601	7	600	608	62.1711	5.5e-221
scaffold1.t287	EVM scaffold1.g287 scaffold1:1060756-1061120(+)	57	1	56	XP_007368812.1	40S ribosomal protein S29A [Dichomitus squalens LYAD-421 SS1] RPD58432.1 40S ribosomal protein S29A [Lentinus tigrinus ALCF2SS1-6] RPD81582.1 40S ribosomal protein S29A [Lentinus tigrinus ALCF2SS1-7] TBU34820.1 40S ribosomal protein S29A [Dichomitus squalens] EJF58451.1 40S ribosomal protein S29A [Dichomitus squalens LYAD-421 SS1] TBU46575.1 40S ribosomal protein S29A [Dichomitus squalens]	56	1	56	56	98.2143	1.25e-36
scaffold1.t288	EVM scaffold1.g288 scaffold1:1061605-1063193(-)	432	5	431	PIL30890.1	hypothetical protein GSI_07059 [Ganoderma sinense ZZ0214-1]	443	4	443	440	78.4091	2.82e-237
scaffold1.t289	EVM scaffold1.g289 scaffold1:1065781-1067333(-)	479	63	477	KTB32968.1	hypothetical protein WG66_14438 [Moniliophthora roreri]	588	80	522	455	52.3077	5.78e-141
scaffold1.t290	EVM scaffold1.g290 scaffold1:1069616-1077239(-)	2138	66	1538	VWO98329.1	Phosducin domain-containing protein [Ganoderma boninense]	2066	571	1993	1534	42.5033	0
scaffold1.t292	EVM scaffold1.g292 scaffold1:1082388-1085803(-)	377	128	366	PIL27470.1	hypothetical protein GSI_10619 [Ganoderma sinense ZZ0214-1]	556	190	466	277	48.0144	1.42e-62
scaffold1.t293	EVM scaffold1.g293 scaffold1:1087989-1090380(-)	520	1	519	PIL30892.1	cytochrome P450 [Ganoderma sinense ZZ0214-1]	519	1	519	519	89.21	0
scaffold1.t294	EVM scaffold1.g294 scaffold1:1090841-1093539(-)	876	1	875	PIL30893.1	hypothetical protein GSI_07062 [Ganoderma sinense ZZ0214-1]	874	1	874	915	55.7377	2.36e-258
scaffold1.t295	EVM scaffold1.g295 scaffold1:1094189-1096688(-)	779	1	761	TBU46572.1	NUC189-domain-containing protein [Dichomitus squalens]	779	1	762	763	86.8938	0
scaffold1.t296	EVM scaffold1.g296 scaffold1:1097068-1098507(+)	368	1	367	PIL30895.1	transporter [Ganoderma sinense ZZ0214-1]	367	1	367	367	98.0926	1.23e-235
scaffold1.t297	EVM scaffold1.g297 scaffold1:1098762-1100403(-)	350	12	340	RPD58431.1	AtMMH-1 [Lentinus tigrinus ALCF2SS1-6]	353	4	333	330	80.303	6.77e-195
scaffold1.t298	EVM scaffold1.g298 scaffold1:1100726-1102819(-)	505	10	497	TBU39736.1	cytochrome P450 [Dichomitus squalens] TBU61383.1 cytochrome P450 [Dichomitus squalens]	501	7	495	489	57.0552	3.42e-212
scaffold1.t299	EVM scaffold1.g299 scaffold1:1103798-1105101(-)	415	250	396	RPD60250.1	hypothetical protein L227DRAFT_501996 [Lentinus tigrinus ALCF2SS1-6]	226	81	222	150	40	2.65e-21
scaffold1.t300	EVM scaffold1.g300 scaffold1:1106398-1106916(-)	113	3	112	XP_007368805.1	uncharacterized protein DICSQDRAFT_66942 [Dichomitus squalens LYAD-421 SS1] EJF58444.1 hypothetical protein DICSQDRAFT_66942 [Dichomitus squalens LYAD-421 SS1] TBU64629.1 hypothetical protein BD310DRAFT_943675 [Dichomitus squalens]	110	1	110	110	73.6364	2.31e-41
scaffold1.t301	EVM scaffold1.g301 scaffold1:1107555-1109825(+)	610	44	583	PIL30897.1	transporter [Ganoderma sinense ZZ0214-1]	552	1	546	556	57.554	5.56e-204
scaffold1.t302	EVM scaffold1.g302 scaffold1:1112984-1115380(+)	758	1	757	PIL30899.1	hypothetical protein GSI_07068 [Ganoderma sinense ZZ0214-1]	757	1	757	779	63.543	2.11e-173
scaffold1.t303	EVM scaffold1.g303 scaffold1:1116324-1116997(-)	87	2	36	XP_007368803.1	uncharacterized protein DICSQDRAFT_139370 [Dichomitus squalens LYAD-421 SS1] EJF58442.1 hypothetical protein DICSQDRAFT_139370 [Dichomitus squalens LYAD-421 SS1] TBU34829.1 hypothetical protein BD311DRAFT_745034 [Dichomitus squalens] TBU64634.1 hypothetical protein BD310DRAFT_279965 [Dichomitus squalens]	80	6	40	35	88.5714	2.51e-09
scaffold1.t304	EVM scaffold1.g304 scaffold1:1118741-1120453(-)	464	20	462	PIL30901.1	transporter [Ganoderma sinense ZZ0214-1]	559	17	461	445	58.6517	1.11e-174
scaffold1.t305	EVM scaffold1.g305 scaffold1:1123137-1125175(-)	463	1	462	TBU46564.1	thiolase-like protein [Dichomitus squalens]	464	1	464	464	90.7328	0
scaffold1.t306	EVM scaffold1.g306 scaffold1:1125464-1129058(+)	578	262	575	XP_007368791.1	2 beta-glucanase [Dichomitus squalens LYAD-421 SS1] EJF58430.1 2 beta-glucanase [Dichomitus squalens LYAD-421 SS1] TBU46561.1 2 beta-glucanase [Dichomitus squalens]	319	6	319	314	87.5796	1.43e-203
scaffold1.t307	EVM scaffold1.g307 scaffold1:1129746-1130225(+)	109	35	93	XP_008034354.1	UDP-Glycosyltransferase/glycogen phosphorylase [Trametes versicolor FP-101664 SS1] EIW63502.1 UDP-Glycosyltransferase/glycogen phosphorylase [Trametes versicolor FP-101664 SS1]	507	410	474	65	69.2308	1.15e-16
scaffold1.t308	EVM scaffold1.g308 scaffold1:1131323-1133449(+)	504	1	500	TFK86898.1	glycosyltransferase family 1 protein [Polyporus arcularius HHB13444]	494	2	494	500	56.2	8.14e-204
scaffold1.t309	EVM scaffold1.g309 scaffold1:1133666-1135162(+)	271	38	257	VWP02567.1	Kinesin motor protein [Ganoderma boninense]	221	1	220	220	81.3636	2.23e-125
scaffold1.t310	EVM scaffold1.g310 scaffold1:1138111-1139272(-)	353	1	352	PIL30907.1	hypothetical protein GSI_07076 [Ganoderma sinense ZZ0214-1]	354	1	354	354	84.7458	8.75e-192
scaffold1.t311	EVM scaffold1.g311 scaffold1:1139355-1141404(+)	562	28	560	TBU46556.1	glycosyl-transferase for dystroglycan-domain-containing protein [Dichomitus squalens] TBU64647.1 glycosyl-transferase for dystroglycan-domain-containing protein [Dichomitus squalens]	605	1	530	534	76.03	8.71e-289
scaffold1.t312	EVM scaffold1.g312 scaffold1:1141784-1144488(-)	722	75	721	TBU46555.1	WD40 repeat-like protein [Dichomitus squalens]	650	1	650	650	89.5385	0
scaffold1.t314	EVM scaffold1.g314 scaffold1:1148029-1150815(-)	644	231	641	PIL28770.1	hypothetical protein GSI_08814 [Ganoderma sinense ZZ0214-1]	436	1	429	429	63.6364	1.92e-178
scaffold1.t315	EVM scaffold1.g315 scaffold1:1151478-1152443(+)	217	1	216	XP_007368799.1	HSP20-like chaperone [Dichomitus squalens LYAD-421 SS1] EJF58438.1 HSP20-like chaperone [Dichomitus squalens LYAD-421 SS1] TBU34844.1 HSP20-like chaperone [Dichomitus squalens] TBU46553.1 HSP20-like chaperone [Dichomitus squalens] TBU64652.1 HSP20-like chaperone [Dichomitus squalens]	218	1	218	218	80.7339	3.54e-98
scaffold1.t316	EVM scaffold1.g316 scaffold1:1152758-1153864(-)	308	6	307	TBU34845.1	hypothetical protein BD311DRAFT_828054 [Dichomitus squalens] TBU64653.1 hypothetical protein BD310DRAFT_954229 [Dichomitus squalens]	316	16	316	302	82.7815	1.94e-188
scaffold1.t317	EVM scaffold1.g317 scaffold1:1154824-1155964(-)	282	9	281	PIL30913.1	hypothetical protein GSI_07082 [Ganoderma sinense ZZ0214-1]	305	7	305	300	63.6667	1.22e-121
scaffold1.t318	EVM scaffold1.g318 scaffold1:1156759-1157863(-)	250	90	248	PIL29612.1	transporter [Ganoderma sinense ZZ0214-1]	275	40	198	159	79.2453	3.84e-88
scaffold1.t319	EVM scaffold1.g319 scaffold1:1158760-1159902(-)	306	3	305	PIL30913.1	hypothetical protein GSI_07082 [Ganoderma sinense ZZ0214-1]	305	7	305	303	71.6172	2.8e-157
scaffold1.t320	EVM scaffold1.g320 scaffold1:1160409-1161551(-)	300	3	299	PIL30913.1	hypothetical protein GSI_07082 [Ganoderma sinense ZZ0214-1]	305	7	305	300	68	2.71e-151
scaffold1.t321	EVM scaffold1.g321 scaffold1:1165377-1166939(+)	393	1	387	TBU64665.1	hypothetical protein BD310DRAFT_805284 [Dichomitus squalens]	373	1	373	387	76.7442	4.65e-176
scaffold1.t322	EVM scaffold1.g322 scaffold1:1167367-1168588(+)	359	3	358	TBU64666.1	homoserine kinase [Dichomitus squalens]	356	1	356	356	92.4157	1.01e-229
scaffold1.t323	EVM scaffold1.g323 scaffold1:1168864-1180344(-)	3483	35	3482	TBU34860.1	dynein heavy chain protein 1 [Dichomitus squalens]	3449	1	3449	3449	95.9119	0
scaffold1.t324	EVM scaffold1.g324 scaffold1:1180378-1180973(+)	88	1	87	OSD05832.1	Sm-like ribonucleo protein [Trametes coccinea BRFM310] RDX56278.1 Sm-like ribonucleo protein [Polyporus brumalis] TFK93032.1 Sm-like ribonucleo protein [Polyporus arcularius HHB13444] CDO72725.1 hypothetical protein BN946_scf184990.g8 [Trametes cinnabarina]	87	1	87	87	96.5517	4.37e-53
scaffold1.t325	EVM scaffold1.g325 scaffold1:1181222-1182206(-)	272	3	259	XP_007368781.1	uncharacterized protein DICSQDRAFT_110114 [Dichomitus squalens LYAD-421 SS1] EJF58420.1 hypothetical protein DICSQDRAFT_110114 [Dichomitus squalens LYAD-421 SS1] TBU34862.1 Pex12 amino terminal region-domain-containing protein [Dichomitus squalens]	322	45	301	257	85.6031	1.64e-158
scaffold1.t326	EVM scaffold1.g326 scaffold1:1182779-1185014(+)	203	1	98	TBU64670.1	reactive mitochondrial oxygen species modulator 1-domain-containing protein [Dichomitus squalens]	123	20	114	98	79.5918	1.21e-42
scaffold1.t327	EVM scaffold1.g327 scaffold1:1186860-1189205(-)	727	1	726	TBU64674.1	hypothetical protein BD310DRAFT_913091 [Dichomitus squalens]	734	1	734	737	72.9986	0
scaffold1.t328	EVM scaffold1.g328 scaffold1:1189540-1190038(+)	149	1	148	XP_007368776.1	uncharacterized protein DICSQDRAFT_67070 [Dichomitus squalens LYAD-421 SS1] EJF58415.1 hypothetical protein DICSQDRAFT_67070 [Dichomitus squalens LYAD-421 SS1] TBU34868.1 thioredoxin-like protein [Dichomitus squalens] TBU46533.1 thioredoxin-like protein [Dichomitus squalens] TBU64675.1 thioredoxin-like protein [Dichomitus squalens]	148	1	148	148	92.5676	4.77e-97
scaffold1.t330	EVM scaffold1.g330 scaffold1:1194824-1196791(+)	524	1	515	PIL30924.1	transporter [Ganoderma sinense ZZ0214-1]	514	1	511	515	87.9612	0
scaffold1.t331	EVM scaffold1.g331 scaffold1:1197011-1198416(+)	433	51	432	TBU46529.1	hypothetical protein BD309DRAFT_953802 [Dichomitus squalens]	350	1	350	396	30.5556	8.06e-23
scaffold1.t332	EVM scaffold1.g332 scaffold1:1200837-1202196(+)	432	1	360	PIL30930.1	hypothetical protein GSI_07099 [Ganoderma sinense ZZ0214-1]	418	1	386	387	62.5323	1.74e-153
scaffold1.t333	EVM scaffold1.g333 scaffold1:1202646-1203426(-)	195	1	139	XP_007368756.1	uncharacterized protein DICSQDRAFT_172911 [Dichomitus squalens LYAD-421 SS1] EJF58560.1 hypothetical protein DICSQDRAFT_172911 [Dichomitus squalens LYAD-421 SS1] TBU23109.1 hypothetical protein BD311DRAFT_674628 [Dichomitus squalens]	194	41	179	139	48.9209	1.07e-44
scaffold1.t334	EVM scaffold1.g334 scaffold1:1206220-1207610(+)	387	8	340	PIL30929.1	hypothetical protein GSI_07098 [Ganoderma sinense ZZ0214-1]	511	116	466	358	58.3799	1.59e-123
scaffold1.t335	EVM scaffold1.g335 scaffold1:1208181-1210010(-)	498	1	497	PIL30928.1	hypothetical protein GSI_07097 [Ganoderma sinense ZZ0214-1]	497	1	497	499	77.9559	1.56e-276
scaffold1.t336	EVM scaffold1.g336 scaffold1:1210799-1211920(+)	260	1	259	PIL30926.1	hypothetical protein GSI_07095 [Ganoderma sinense ZZ0214-1]	258	1	258	259	84.9421	5.76e-166
scaffold1.t337	EVM scaffold1.g337 scaffold1:1212082-1218211(-)	931	356	930	TBU46528.1	hypothetical protein BD309DRAFT_1016997 [Dichomitus squalens]	575	1	575	587	70.8688	3.67e-289
scaffold1.t338	EVM scaffold1.g338 scaffold1:1219027-1221032(+)	606	9	605	PIL30933.1	transporter [Ganoderma sinense ZZ0214-1]	658	68	658	597	85.2596	0
scaffold1.t339	EVM scaffold1.g339 scaffold1:1221597-1223334(+)	447	107	384	PIL30934.1	transcription factor [Ganoderma sinense ZZ0214-1]	370	5	312	316	61.3924	6.23e-93
scaffold1.t340	EVM scaffold1.g340 scaffold1:1223617-1224089(+)	104	1	103	XP_007359965.1	uncharacterized protein DICSQDRAFT_94699 [Dichomitus squalens LYAD-421 SS1] EJF66385.1 hypothetical protein DICSQDRAFT_94699 [Dichomitus squalens LYAD-421 SS1] TBU34887.1 hypothetical protein BD311DRAFT_745140 [Dichomitus squalens] TBU39543.1 hypothetical protein BD309DRAFT_1083346 [Dichomitus squalens] TBU64703.1 hypothetical protein BD310DRAFT_913144 [Dichomitus squalens]	102	1	102	103	90.2913	5.05e-66
scaffold1.t341	EVM scaffold1.g341 scaffold1:1224816-1226512(+)	384	1	380	PIL30936.1	hypothetical protein GSI_07105 [Ganoderma sinense ZZ0214-1]	382	1	379	380	88.4211	4.57e-248
scaffold1.t342	EVM scaffold1.g342 scaffold1:1226851-1227962(+)	281	1	280	PIL30937.1	transporter [Ganoderma sinense ZZ0214-1]	338	64	338	280	86.7857	4.56e-169
scaffold1.t343	EVM scaffold1.g343 scaffold1:1228537-1230866(-)	466	1	465	TBU34890.1	hypothetical protein BD311DRAFT_681044 [Dichomitus squalens]	503	1	503	508	69.685	4.79e-200
scaffold1.t344	EVM scaffold1.g344 scaffold1:1232977-1235920(-)	635	1	634	TBU34891.1	kinase-like protein [Dichomitus squalens]	632	1	632	635	84.5669	0
scaffold1.t345	EVM scaffold1.g345 scaffold1:1238474-1240669(+)	666	1	647	PIL30941.1	hypothetical protein GSI_07110 [Ganoderma sinense ZZ0214-1]	661	1	657	672	75.4464	8.12e-309
scaffold1.t346	EVM scaffold1.g346 scaffold1:1241313-1244659(+)	860	1	852	TBU34898.1	RhoGAP-domain-containing protein [Dichomitus squalens]	856	1	855	862	75.6381	0
scaffold1.t347	EVM scaffold1.g347 scaffold1:1245371-1248416(-)	774	1	773	OJT06164.1	ATP-dependent DNA helicase PIF1 [Trametes pubescens]	725	1	725	817	54.9572	7.92e-280
scaffold1.t348	EVM scaffold1.g348 scaffold1:1248938-1250628(-)	446	1	445	TBU34901.1	hypothetical protein BD311DRAFT_745175 [Dichomitus squalens] TBU47340.1 hypothetical protein BD309DRAFT_952045 [Dichomitus squalens]	445	1	445	445	91.4607	3.33e-300
scaffold1.t349	EVM scaffold1.g349 scaffold1:1254719-1255895(+)	354	1	343	PIL30930.1	hypothetical protein GSI_07099 [Ganoderma sinense ZZ0214-1]	418	1	386	387	58.6563	7.01e-140
scaffold1.t350	EVM scaffold1.g350 scaffold1:1258898-1260934(-)	586	1	584	PIL37592.1	MFS general substrate transporter [Ganoderma sinense ZZ0214-1]	588	1	587	588	89.4558	0
scaffold1.t351	EVM scaffold1.g351 scaffold1:1263103-1264762(-)	505	1	504	XP_007359974.1	WD40 repeat-like protein [Dichomitus squalens LYAD-421 SS1] EJF66396.1 WD40 repeat-like protein [Dichomitus squalens LYAD-421 SS1]	504	1	504	504	84.3254	8.96e-312
scaffold1.t352	EVM scaffold1.g352 scaffold1:1264906-1266180(+)	338	1	309	XP_012179623.1	predicted protein [Fibroporia radiculosa] CCM00340.1 predicted protein [Fibroporia radiculosa]	333	1	304	314	56.6879	7.18e-87
scaffold1.t353	EVM scaffold1.g353 scaffold1:1266485-1270711(-)	1046	1	1045	PIL30948.1	hypothetical protein GSI_07117 [Ganoderma sinense ZZ0214-1]	1006	1	1006	1047	79.6562	0
scaffold1.t354	EVM scaffold1.g354 scaffold1:1271478-1275917(+)	1331	2	1330	TBU34906.1	Spc7 kinetochore protein-domain-containing protein [Dichomitus squalens]	1418	80	1418	1362	74.9633	0
scaffold1.t355	EVM scaffold1.g355 scaffold1:1276232-1278427(-)	642	3	640	TBU34907.1	hypothetical protein BD311DRAFT_681079 [Dichomitus squalens]	724	4	723	724	64.5028	9.35e-259
scaffold1.t356	EVM scaffold1.g356 scaffold1:1278739-1280618(-)	463	1	462	XP_007359977.1	glucosyltransferase [Dichomitus squalens LYAD-421 SS1] EJF66401.1 glucosyltransferase [Dichomitus squalens LYAD-421 SS1] TBU47347.1 glucosyltransferase [Dichomitus squalens]	462	1	462	462	88.7446	2.03e-305
scaffold1.t357	EVM scaffold1.g357 scaffold1:1280757-1280980(+)	56	1	51	PIL30952.1	hypothetical protein GSI_07121 [Ganoderma sinense ZZ0214-1]	93	1	51	51	94.1176	2.85e-28
scaffold1.t358	EVM scaffold1.g358 scaffold1:1281838-1283132(-)	361	1	360	PIL30953.1	hypothetical protein GSI_07122 [Ganoderma sinense ZZ0214-1]	364	1	364	364	89.2857	2.09e-245
scaffold1.t359	EVM scaffold1.g359 scaffold1:1284071-1286848(+)	817	1	816	PIL30954.1	transporter [Ganoderma sinense ZZ0214-1]	811	1	811	816	89.5833	0
scaffold1.t360	EVM scaffold1.g360 scaffold1:1287624-1293247(-)	1532	1	1531	PIL30955.1	transporter [Ganoderma sinense ZZ0214-1]	1510	1	1510	1547	75.4363	0
scaffold1.t361	EVM scaffold1.g361 scaffold1:1294886-1296759(+)	309	55	308	TBU47352.1	carbonic anhydrase [Dichomitus squalens]	247	1	247	254	77.9528	5.61e-130
scaffold1.t363	EVM scaffold1.g363 scaffold1:1301185-1302349(+)	289	1	288	TBU34918.1	hypothetical protein BD311DRAFT_649331 [Dichomitus squalens]	288	1	288	288	88.1944	8.9e-187
scaffold1.t364	EVM scaffold1.g364 scaffold1:1302548-1305579(+)	838	1	837	PIL30958.1	hypothetical protein GSI_07127 [Ganoderma sinense ZZ0214-1]	835	1	835	837	86.141	0
scaffold1.t365	EVM scaffold1.g365 scaffold1:1305856-1307483(+)	500	1	499	PIL30959.1	transporter [Ganoderma sinense ZZ0214-1]	498	1	498	500	86	1.87e-308
scaffold1.t366	EVM scaffold1.g366 scaffold1:1308222-1310115(-)	511	1	507	TBU47359.1	hypothetical protein BD309DRAFT_856172 [Dichomitus squalens]	656	153	654	508	66.9291	7.47e-219
scaffold1.t367	EVM scaffold1.g367 scaffold1:1310871-1312977(+)	579	1	578	PIL30961.1	transporter [Ganoderma sinense ZZ0214-1]	579	1	579	579	95.1641	0
scaffold1.t368	EVM scaffold1.g368 scaffold1:1316491-1316905(+)	87	1	55	XP_007359985.1	uncharacterized protein DICSQDRAFT_176260 [Dichomitus squalens LYAD-421 SS1] EJF66412.1 hypothetical protein DICSQDRAFT_176260 [Dichomitus squalens LYAD-421 SS1] TBU34923.1 hypothetical protein BD311DRAFT_801630 [Dichomitus squalens] TBU47361.1 hypothetical protein BD309DRAFT_998444 [Dichomitus squalens] TBU64740.1 hypothetical protein BD310DRAFT_972278 [Dichomitus squalens]	67	1	54	55	60	1.38e-11
scaffold1.t369	EVM scaffold1.g369 scaffold1:1317688-1321376(+)	834	1	833	PIL30963.1	hypothetical protein GSI_07132 [Ganoderma sinense ZZ0214-1]	834	1	834	834	94.1247	0
scaffold1.t370	EVM scaffold1.g370 scaffold1:1321611-1323433(-)	590	1	562	TBU47363.1	hypothetical protein BD309DRAFT_988133 [Dichomitus squalens]	574	1	567	567	74.9559	0
scaffold1.t371	EVM scaffold1.g371 scaffold1:1327169-1327855(+)	169	4	164	TBU45468.1	hypothetical protein BD309DRAFT_890351, partial [Dichomitus squalens]	262	1	162	163	42.9448	1.87e-36
scaffold1.t372	EVM scaffold1.g372 scaffold1:1328183-1331071(+)	714	1	713	PIL30966.1	ATP-binding cassette transporter [Ganoderma sinense ZZ0214-1]	715	1	715	715	93.4266	0
scaffold1.t373	EVM scaffold1.g373 scaffold1:1331864-1332624(+)	182	1	181	XP_007359990.1	MSF1-domain-containing protein [Dichomitus squalens LYAD-421 SS1] EJF66417.1 MSF1-domain-containing protein [Dichomitus squalens LYAD-421 SS1] TBU34928.1 MSF1-domain-containing protein [Dichomitus squalens] TBU47367.1 MSF1-domain-containing protein [Dichomitus squalens] TBU64745.1 MSF1-domain-containing protein [Dichomitus squalens]	180	1	180	181	92.2652	7.44e-119
scaffold1.t374	EVM scaffold1.g374 scaffold1:1333528-1341321(+)	2264	1	2263	PIL30968.1	transcription factor [Ganoderma sinense ZZ0214-1]	2202	1	2202	2281	69.9255	0
scaffold1.t375	EVM scaffold1.g375 scaffold1:1342603-1345325(+)	719	1	718	PIL30969.1	hypothetical protein GSI_07138 [Ganoderma sinense ZZ0214-1]	722	1	722	747	67.0683	6.52e-296
scaffold1.t376	EVM scaffold1.g376 scaffold1:1346073-1350683(-)	1456	1	1423	QDK64591.1	putative Ssk2 [Ganoderma lucidum]	1449	1	1428	1431	87.631	0
scaffold1.t377	EVM scaffold1.g377 scaffold1:1350905-1353035(+)	372	1	371	XP_007359993.1	developmentally regulated GTP-binding protein [Dichomitus squalens LYAD-421 SS1] EJF66421.1 developmentally regulated GTP-binding protein [Dichomitus squalens LYAD-421 SS1]	366	1	366	371	95.9569	1.62e-250
scaffold1.t378	EVM scaffold1.g378 scaffold1:1353655-1355280(+)	394	1	393	PIL29664.1	hypothetical protein GSI_08301 [Ganoderma sinense ZZ0214-1]	398	1	394	394	85.0254	4.73e-252
scaffold1.t379	EVM scaffold1.g379 scaffold1:1355808-1356685(+)	234	1	233	XP_007359995.1	MSF1-domain-containing protein [Dichomitus squalens LYAD-421 SS1] EJF66423.1 MSF1-domain-containing protein [Dichomitus squalens LYAD-421 SS1] TBU34934.1 MSF1-domain-containing protein [Dichomitus squalens] TBU47373.1 MSF1-domain-containing protein [Dichomitus squalens] TBU64751.1 MSF1-domain-containing protein [Dichomitus squalens]	232	1	232	233	90.5579	7.94e-151
scaffold1.t380	EVM scaffold1.g380 scaffold1:1357139-1360951(+)	1007	1	1006	PIL29662.1	hypothetical protein GSI_08299 [Ganoderma sinense ZZ0214-1]	1004	1	1004	1006	92.2465	0
scaffold1.t381	EVM scaffold1.g381 scaffold1:1361306-1362860(+)	362	1	361	XP_007359997.1	Clavaminate synthase-like protein [Dichomitus squalens LYAD-421 SS1] EJF66425.1 Clavaminate synthase-like protein [Dichomitus squalens LYAD-421 SS1] TBU34936.1 Clavaminate synthase-like protein [Dichomitus squalens]	360	1	360	361	90.8587	3.17e-237
scaffold1.t382	EVM scaffold1.g382 scaffold1:1363090-1368409(-)	1415	1	1411	PIL29660.1	hypothetical protein GSI_08297 [Ganoderma sinense ZZ0214-1]	1446	1	1446	1454	81.4305	0
scaffold1.t383	EVM scaffold1.g383 scaffold1:1368772-1372489(+)	712	1	711	TBU34938.1	Glucanosyltransferase-domain-containing protein [Dichomitus squalens]	806	1	806	806	72.2084	0
scaffold1.t384	EVM scaffold1.g384 scaffold1:1374105-1375759(-)	479	1	478	PIL29657.1	hypothetical protein GSI_08294 [Ganoderma sinense ZZ0214-1]	468	1	468	478	79.2887	1.14e-238
scaffold1.t385	EVM scaffold1.g385 scaffold1:1376234-1377513(-)	271	1	240	TBU64758.1	hypothetical protein BD310DRAFT_1034469 [Dichomitus squalens]	271	1	241	241	86.722	9.97e-150
scaffold1.t386	EVM scaffold1.g386 scaffold1:1377823-1380663(-)	661	1	660	PIL29655.1	hypothetical protein GSI_08292 [Ganoderma sinense ZZ0214-1]	658	1	658	661	90.9228	0
scaffold1.t387	EVM scaffold1.g387 scaffold1:1380877-1381800(+)	247	1	246	XP_007359908.1	L domain-like protein [Dichomitus squalens LYAD-421 SS1] EJF66432.1 L domain-like protein [Dichomitus squalens LYAD-421 SS1] TBU64760.1 L domain-like protein [Dichomitus squalens]	246	1	246	246	94.7154	1.94e-160
scaffold1.t388	EVM scaffold1.g388 scaffold1:1382010-1382827(-)	193	1	191	PIL29653.1	transporter [Ganoderma sinense ZZ0214-1]	192	1	191	191	86.911	8.41e-117
scaffold1.t389	EVM scaffold1.g389 scaffold1:1385236-1386604(-)	325	1	324	VWP01400.1	Chitin deacetylase [Ganoderma boninense]	324	1	324	324	93.5185	1.36e-215
scaffold1.t390	EVM scaffold1.g390 scaffold1:1386838-1389576(+)	744	1	743	XP_007360004.1	ATP dependent DNA helicase [Dichomitus squalens LYAD-421 SS1] EJF66435.1 ATP dependent DNA helicase [Dichomitus squalens LYAD-421 SS1] TBU34948.1 ATP dependent DNA helicase [Dichomitus squalens] TBU44119.1 ATP dependent DNA helicase [Dichomitus squalens] TBU64765.1 ATP dependent DNA helicase [Dichomitus squalens]	746	1	743	743	95.6931	0
scaffold1.t391	EVM scaffold1.g391 scaffold1:1389907-1390442(-)	133	3	132	TBU44120.1	hypothetical protein BD309DRAFT_893059 [Dichomitus squalens]	133	4	133	130	89.2308	8.25e-86
scaffold1.t392	EVM scaffold1.g392 scaffold1:1391164-1391728(-)	158	2	155	PIL29648.1	hypothetical protein GSI_08285 [Ganoderma sinense ZZ0214-1]	744	413	627	218	45.4128	1.39e-43
scaffold1.t393	EVM scaffold1.g393 scaffold1:1396437-1397699(-)	401	1	400	PIL29647.1	transcription factor [Ganoderma sinense ZZ0214-1]	399	1	399	401	91.5212	4.9e-263
scaffold1.t394	EVM scaffold1.g394 scaffold1:1401620-1404010(+)	538	1	535	XP_007360009.1	serine carboxypeptidase [Dichomitus squalens LYAD-421 SS1] EJF66441.1 serine carboxypeptidase [Dichomitus squalens LYAD-421 SS1] TBU44127.1 serine carboxypeptidase [Dichomitus squalens] TBU64773.1 serine carboxypeptidase [Dichomitus squalens]	542	1	539	539	81.4471	0
scaffold1.t395	EVM scaffold1.g395 scaffold1:1404471-1406759(-)	606	1	605	PIL29645.1	transporter [Ganoderma sinense ZZ0214-1]	607	1	607	607	85.832	0
scaffold1.t396	EVM scaffold1.g396 scaffold1:1407060-1408249(+)	302	1	299	RDX56183.1	MED6-domain-containing protein [Polyporus brumalis]	294	1	292	299	84.9498	4.54e-171
scaffold1.t397	EVM scaffold1.g397 scaffold1:1408670-1412229(-)	613	10	612	PIL29643.1	hypothetical protein GSI_08280 [Ganoderma sinense ZZ0214-1]	611	1	611	617	64.6677	5.31e-252
scaffold1.t398	EVM scaffold1.g398 scaffold1:1413420-1414356(+)	270	30	269	TBU34964.1	hypothetical protein BD311DRAFT_649102 [Dichomitus squalens] TBU44134.1 hypothetical protein BD309DRAFT_862949 [Dichomitus squalens]	242	1	242	242	81.405	1.05e-123
scaffold1.t399	EVM scaffold1.g399 scaffold1:1417580-1420112(-)	507	1	474	XP_007360014.1	class III chitinase [Dichomitus squalens LYAD-421 SS1] EJF66447.1 class III chitinase [Dichomitus squalens LYAD-421 SS1]	488	1	473	474	84.1772	4.25e-295
scaffold1.t400	EVM scaffold1.g400 scaffold1:1420669-1422067(-)	344	1	343	XP_008032384.1	Pkinase-domain-containing protein [Trametes versicolor FP-101664 SS1] EIW64534.1 Pkinase-domain-containing protein [Trametes versicolor FP-101664 SS1]	343	1	343	343	96.793	1.56e-251
scaffold1.t401	EVM scaffold1.g401 scaffold1:1424415-1426236(+)	476	22	432	RPD63231.1	hypothetical protein L227DRAFT_497807 [Lentinus tigrinus ALCF2SS1-6] RPD81708.1 hypothetical protein L226DRAFT_527971 [Lentinus tigrinus ALCF2SS1-7]	510	58	469	412	78.3981	3.88e-225
scaffold1.t402	EVM scaffold1.g402 scaffold1:1427770-1430324(+)	540	1	539	XP_007360017.1	amino acid permease ScVBA-like protein [Dichomitus squalens LYAD-421 SS1] EJF66452.1 amino acid permease ScVBA-like protein [Dichomitus squalens LYAD-421 SS1]	542	1	542	545	84.2202	0
scaffold1.t403	EVM scaffold1.g403 scaffold1:1432170-1433904(+)	530	1	528	VWO94115.1	Transcriptional activator somA [Ganoderma boninense]	532	37	514	536	69.2164	2.57e-252
scaffold1.t404	EVM scaffold1.g404 scaffold1:1434960-1437510(-)	750	1	749	TBU34971.1	hypothetical protein BD311DRAFT_735136 [Dichomitus squalens] TBU44143.1 hypothetical protein BD309DRAFT_980260 [Dichomitus squalens]	807	40	807	775	84.129	0
scaffold1.t405	EVM scaffold1.g405 scaffold1:1440945-1448953(-)	1938	22	1937	TBU44144.1	ARM repeat-containing protein [Dichomitus squalens]	1916	1	1916	1916	92.5365	0
scaffold1.t406	EVM scaffold1.g406 scaffold1:1449066-1451772(+)	647	1	646	PIL29633.1	hypothetical protein GSI_08270 [Ganoderma sinense ZZ0214-1]	649	1	649	650	83.2308	0
scaffold1.t407	EVM scaffold1.g407 scaffold1:1451963-1452531(-)	118	1	117	PIL29632.1	transporter [Ganoderma sinense ZZ0214-1]	117	1	117	117	94.8718	2.42e-73
scaffold1.t408	EVM scaffold1.g408 scaffold1:1452778-1455826(+)	854	1	852	TBU64793.1	SGT1 protein-domain-containing protein [Dichomitus squalens]	851	1	850	868	70.3917	0
scaffold1.t409	EVM scaffold1.g409 scaffold1:1455961-1457281(-)	368	1	364	CDO70265.1	hypothetical protein BN946_scf184942.g65 [Trametes cinnabarina]	376	1	376	382	46.8586	2.02e-60
scaffold1.t410	EVM scaffold1.g410 scaffold1:1458140-1459783(+)	400	1	397	PIL29630.1	hypothetical protein GSI_08267 [Ganoderma sinense ZZ0214-1]	401	1	401	409	65.0367	3.82e-162
scaffold1.t411	EVM scaffold1.g411 scaffold1:1460205-1462325(-)	689	1	688	TBU64797.1	hypothetical protein BD310DRAFT_972322 [Dichomitus squalens]	695	1	695	700	56.7143	4.71e-244
scaffold1.t412	EVM scaffold1.g412 scaffold1:1462719-1463828(-)	279	1	276	XP_007360028.1	Translin [Dichomitus squalens LYAD-421 SS1] EJF66464.1 Translin [Dichomitus squalens LYAD-421 SS1]	277	1	277	277	84.8375	1.36e-162
scaffold1.t413	EVM scaffold1.g413 scaffold1:1464284-1465323(+)	273	1	272	PIL29627.1	hypothetical protein GSI_08264 [Ganoderma sinense ZZ0214-1]	272	1	272	273	77.6557	5.55e-150
scaffold1.t414	EVM scaffold1.g414 scaffold1:1465569-1474031(-)	2004	1	2003	PIL29626.1	hypothetical protein GSI_08263 [Ganoderma sinense ZZ0214-1]	2001	1	2001	2003	88.8667	0
scaffold1.t415	EVM scaffold1.g415 scaffold1:1474439-1475548(-)	334	1	333	TBU64801.1	hypothetical protein BD310DRAFT_913394 [Dichomitus squalens]	376	44	376	333	87.6877	5.66e-216
scaffold1.t416	EVM scaffold1.g416 scaffold1:1475920-1481024(+)	1616	1	1615	XP_007360030.1	uncharacterized protein DICSQDRAFT_176299 [Dichomitus squalens LYAD-421 SS1] EJF66468.1 hypothetical protein DICSQDRAFT_176299 [Dichomitus squalens LYAD-421 SS1]	1631	1	1631	1648	70.5704	0
scaffold1.t417	EVM scaffold1.g417 scaffold1:1481252-1482949(-)	417	1	416	XP_007360031.1	succinate-CoA ligase [Dichomitus squalens LYAD-421 SS1] EJF66469.1 succinate-CoA ligase [Dichomitus squalens LYAD-421 SS1] TBU34986.1 succinate-CoA ligase [Dichomitus squalens] TBU39579.1 succinate-CoA ligase [Dichomitus squalens]	416	1	416	416	94.9519	6.16e-279
scaffold1.t418	EVM scaffold1.g418 scaffold1:1483464-1484311(+)	203	1	202	XP_007360032.1	uncharacterized protein DICSQDRAFT_94872 [Dichomitus squalens LYAD-421 SS1] EJF66470.1 hypothetical protein DICSQDRAFT_94872 [Dichomitus squalens LYAD-421 SS1] TBU34987.1 hypothetical protein BD311DRAFT_708982 [Dichomitus squalens] TBU39578.1 hypothetical protein BD309DRAFT_419438 [Dichomitus squalens] TBU64804.1 hypothetical protein BD310DRAFT_913402 [Dichomitus squalens]	199	1	199	202	83.6634	1.96e-117
scaffold1.t419	EVM scaffold1.g419 scaffold1:1484627-1486881(+)	530	1	528	PIL29621.1	hypothetical protein GSI_08258 [Ganoderma sinense ZZ0214-1]	528	1	527	528	95.2652	0
scaffold1.t420	EVM scaffold1.g420 scaffold1:1487153-1488314(+)	316	1	315	PIL29620.1	hypothetical protein GSI_08257 [Ganoderma sinense ZZ0214-1]	335	1	335	335	86.5672	2.27e-189
scaffold1.t421	EVM scaffold1.g421 scaffold1:1488718-1490183(+)	313	1	312	PIL29619.1	hypothetical protein GSI_08256 [Ganoderma sinense ZZ0214-1]	310	1	310	312	85.5769	4.88e-191
scaffold1.t422	EVM scaffold1.g422 scaffold1:1490547-1491004(-)	84	1	83	PIL29618.1	hypothetical protein GSI_08255 [Ganoderma sinense ZZ0214-1] VWO98922.1 Putative stretch-activated Ca channel [Ganoderma boninense]	83	1	83	83	100	3.4e-55
scaffold1.t423	EVM scaffold1.g423 scaffold1:1492470-1493510(+)	335	2	334	XP_007360035.1	uncharacterized protein DICSQDRAFT_75188 [Dichomitus squalens LYAD-421 SS1] EJF66474.1 hypothetical protein DICSQDRAFT_75188 [Dichomitus squalens LYAD-421 SS1] TBU34994.1 hypothetical protein BD311DRAFT_681276 [Dichomitus squalens]	350	3	350	348	81.6092	4.54e-193
scaffold1.t424	EVM scaffold1.g424 scaffold1:1494852-1495195(+)	97	1	96	XP_007360036.1	uncharacterized protein DICSQDRAFT_164317 [Dichomitus squalens LYAD-421 SS1] EJF66475.1 hypothetical protein DICSQDRAFT_164317 [Dichomitus squalens LYAD-421 SS1]	95	1	95	96	57.2917	4.85e-29
scaffold1.t425	EVM scaffold1.g425 scaffold1:1496609-1498169(+)	382	1	375	TBU34996.1	biotin synthase [Dichomitus squalens]	382	1	376	376	91.4894	4.41e-250
scaffold1.t426	EVM scaffold1.g426 scaffold1:1499624-1500727(+)	260	1	259	PIL29614.1	hypothetical protein GSI_08251 [Ganoderma sinense ZZ0214-1]	250	1	250	272	74.2647	1.14e-138
scaffold1.t427	EVM scaffold1.g427 scaffold1:1501072-1501902(-)	219	1	218	PIL29613.1	hypothetical protein GSI_08250 [Ganoderma sinense ZZ0214-1]	218	1	218	218	87.6147	1.2e-131
scaffold1.t428	EVM scaffold1.g428 scaffold1:1502057-1503350(+)	276	1	264	PIL29612.1	transporter [Ganoderma sinense ZZ0214-1]	275	1	264	264	90.9091	9.21e-178
scaffold1.t429	EVM scaffold1.g429 scaffold1:1503544-1505039(-)	441	1	440	TBU64817.1	maintenance of telomere capping protein 1 [Dichomitus squalens]	441	1	440	441	87.0748	1.29e-251
scaffold1.t430	EVM scaffold1.g430 scaffold1:1505349-1509261(+)	986	1	985	PIL29610.1	hypothetical protein GSI_08247 [Ganoderma sinense ZZ0214-1]	1010	1	1009	1027	67.0886	0
scaffold1.t431	EVM scaffold1.g431 scaffold1:1509555-1510303(+)	207	1	206	PIL29609.1	hypothetical protein GSI_08246 [Ganoderma sinense ZZ0214-1]	206	1	206	206	94.1748	4.37e-144
scaffold1.t432	EVM scaffold1.g432 scaffold1:1512209-1512821(-)	168	6	167	TBU35004.1	ras protein [Dichomitus squalens] TBU43196.1 ras protein [Dichomitus squalens]	193	32	193	162	98.7654	1.88e-109
scaffold1.t433	EVM scaffold1.g433 scaffold1:1521176-1521536(-)	96	1	95	XP_007360042.1	uncharacterized protein DICSQDRAFT_164326 [Dichomitus squalens LYAD-421 SS1] EJF66484.1 hypothetical protein DICSQDRAFT_164326 [Dichomitus squalens LYAD-421 SS1] TBU64823.1 hypothetical protein BD310DRAFT_943807 [Dichomitus squalens]	178	84	178	95	85.2632	4.68e-48
scaffold1.t434	EVM scaffold1.g434 scaffold1:1524684-1525357(-)	111	1	110	PIL29605.1	hypothetical protein GSI_08241 [Ganoderma sinense ZZ0214-1]	110	1	110	110	97.2727	8e-80
scaffold1.t435	EVM scaffold1.g435 scaffold1:1528091-1529296(+)	355	3	341	VWO96648.1	Protein kinase domain-containing protein, partial [Ganoderma boninense]	422	4	420	422	42.891	4.28e-84
scaffold1.t436	EVM scaffold1.g436 scaffold1:1529951-1532377(+)	641	1	640	PIL29603.1	hypothetical protein GSI_08239 [Ganoderma sinense ZZ0214-1]	643	1	643	644	78.1056	0
scaffold1.t437	EVM scaffold1.g437 scaffold1:1532477-1533233(-)	157	1	145	PIL29602.1	hypothetical protein GSI_08238 [Ganoderma sinense ZZ0214-1]	143	1	142	145	85.5172	3.28e-80
scaffold1.t438	EVM scaffold1.g438 scaffold1:1535703-1537384(-)	447	1	446	XP_007360046.1	uncharacterized protein DICSQDRAFT_75219 [Dichomitus squalens LYAD-421 SS1] EJF66490.1 hypothetical protein DICSQDRAFT_75219 [Dichomitus squalens LYAD-421 SS1] TBU43208.1 hypothetical protein BD309DRAFT_127067 [Dichomitus squalens]	446	1	446	448	83.7054	8.4e-253
scaffold1.t439	EVM scaffold1.g439 scaffold1:1539261-1540771(+)	349	2	348	TBU64831.1	MFS general substrate transporter [Dichomitus squalens]	544	217	544	363	68.3196	5.33e-158
scaffold1.t440	EVM scaffold1.g440 scaffold1:1541255-1542919(-)	350	1	349	TBU64833.1	hypothetical protein BD310DRAFT_913472 [Dichomitus squalens]	346	1	346	349	77.3639	3.33e-163
scaffold1.t441	EVM scaffold1.g441 scaffold1:1543450-1545927(-)	668	1	667	XP_007360047.1	CBS-domain-containing protein [Dichomitus squalens LYAD-421 SS1] EJF66493.1 CBS-domain-containing protein [Dichomitus squalens LYAD-421 SS1] TBU35016.1 CBS-domain-containing protein [Dichomitus squalens]	717	45	717	675	87.8519	0
scaffold1.t442	EVM scaffold1.g442 scaffold1:1547048-1548244(-)	262	1	251	RPD63176.1	hypothetical protein L227DRAFT_592129 [Lentinus tigrinus ALCF2SS1-6]	255	1	251	251	82.8685	1.53e-147
scaffold1.t443	EVM scaffold1.g443 scaffold1:1548630-1550576(-)	551	1	550	PIL29593.1	transporter [Ganoderma sinense ZZ0214-1]	552	1	551	551	91.833	0
scaffold1.t444	EVM scaffold1.g444 scaffold1:1550748-1552934(+)	374	16	371	THH13518.1	hypothetical protein EUX98_g9714, partial [Antrodiella citrinella]	408	7	392	395	57.2152	9.1e-126
scaffold1.t445	EVM scaffold1.g445 scaffold1:1553335-1556299(-)	897	1	896	TBU64840.1	WD40 repeat-like protein [Dichomitus squalens]	894	1	894	902	84.8115	0
scaffold1.t446	EVM scaffold1.g446 scaffold1:1556560-1556978(+)	99	1	98	RPD63171.1	hypothetical protein L227DRAFT_573009 [Lentinus tigrinus ALCF2SS1-6] RPD81772.1 hypothetical protein L226DRAFT_607024 [Lentinus tigrinus ALCF2SS1-7]	100	1	100	100	95	7.21e-62
scaffold1.t447	EVM scaffold1.g447 scaffold1:1557257-1557661(-)	75	1	74	XP_007360055.1	uncharacterized protein DICSQDRAFT_164341 [Dichomitus squalens LYAD-421 SS1] EJF66502.1 hypothetical protein DICSQDRAFT_164341 [Dichomitus squalens LYAD-421 SS1] TBU35025.1 hypothetical protein BD311DRAFT_681347 [Dichomitus squalens] TBU43220.1 hypothetical protein BD309DRAFT_961235 [Dichomitus squalens] TBU64842.1 hypothetical protein BD310DRAFT_913494 [Dichomitus squalens]	74	1	74	74	90.5405	1.1e-38
scaffold1.t448	EVM scaffold1.g448 scaffold1:1558117-1559810(+)	404	1	403	XP_007360057.1	uncharacterized protein DICSQDRAFT_130763 [Dichomitus squalens LYAD-421 SS1] EJF66504.1 hypothetical protein DICSQDRAFT_130763 [Dichomitus squalens LYAD-421 SS1] TBU49740.1 pyridoxal phosphate-dependent transferase [Dichomitus squalens]	403	1	403	403	86.1042	4.61e-256
scaffold1.t449	EVM scaffold1.g449 scaffold1:1560022-1565131(-)	1444	1	1443	PIL29586.1	hypothetical protein GSI_08222 [Ganoderma sinense ZZ0214-1]	1443	1	1443	1444	72.4377	0
scaffold1.t450	EVM scaffold1.g450 scaffold1:1565487-1566353(+)	216	75	215	XP_007359892.1	uncharacterized protein DICSQDRAFT_47399 [Dichomitus squalens LYAD-421 SS1] EJF66505.1 hypothetical protein DICSQDRAFT_47399 [Dichomitus squalens LYAD-421 SS1] TBU35030.1 hypothetical protein BD311DRAFT_745457 [Dichomitus squalens]	141	1	141	141	80.8511	8.65e-79
scaffold1.t451	EVM scaffold1.g451 scaffold1:1567284-1572960(+)	1474	465	1473	PIL29585.1	hypothetical protein GSI_08221 [Ganoderma sinense ZZ0214-1]	1008	1	1008	1009	94.6482	0
scaffold1.t452	EVM scaffold1.g452 scaffold1:1573976-1575652(-)	397	1	396	PIL29584.1	transporter [Ganoderma sinense ZZ0214-1]	396	1	396	396	90.404	2.06e-260
scaffold1.t453	EVM scaffold1.g453 scaffold1:1575880-1577179(+)	344	2	343	TBU49734.1	Rhodanese-like protein [Dichomitus squalens]	351	20	351	346	77.1676	1.5e-189
scaffold1.t454	EVM scaffold1.g454 scaffold1:1577458-1577975(-)	136	1	127	TBU49733.1	hypothetical protein BD309DRAFT_758074 [Dichomitus squalens]	132	1	127	127	79.5276	2.27e-70
scaffold1.t455	EVM scaffold1.g455 scaffold1:1579271-1580040(-)	183	1	144	PIL29581.1	hypothetical protein GSI_08217 [Ganoderma sinense ZZ0214-1]	227	1	145	145	90.3448	8.88e-92
scaffold1.t456	EVM scaffold1.g456 scaffold1:1580456-1581146(-)	195	1	193	VWO96636.1	Ctr copper transporter family protein [Ganoderma boninense]	192	1	192	194	75.2577	2.91e-90
scaffold1.t457	EVM scaffold1.g457 scaffold1:1582182-1582789(+)	168	1	167	XP_007360064.1	Rhodanese-like protein [Dichomitus squalens LYAD-421 SS1] EJF66513.1 Rhodanese-like protein [Dichomitus squalens LYAD-421 SS1] TBU35038.1 Rhodanese-like protein [Dichomitus squalens] TBU49730.1 Rhodanese-like protein [Dichomitus squalens] TBU64855.1 Rhodanese-like protein [Dichomitus squalens]	175	1	175	177	74.0113	3.14e-81
scaffold1.t458	EVM scaffold1.g458 scaffold1:1583305-1583748(+)	109	1	108	TBU35039.1	Frataxin [Dichomitus squalens]	182	75	182	108	85.1852	5.58e-63
scaffold1.t459	EVM scaffold1.g459 scaffold1:1584158-1584840(-)	210	1	208	TBU35040.1	hypothetical protein BD311DRAFT_860606 [Dichomitus squalens]	215	1	214	214	67.2897	5.66e-90
scaffold1.t460	EVM scaffold1.g460 scaffold1:1585095-1587831(+)	588	1	587	TBU64859.1	transcription factor [Dichomitus squalens]	587	1	587	589	89.983	0
scaffold1.t461	EVM scaffold1.g461 scaffold1:1588067-1590728(+)	776	1	746	XP_007360067.1	Bromodomain-containing protein [Dichomitus squalens LYAD-421 SS1] EJF66516.1 Bromodomain-containing protein [Dichomitus squalens LYAD-421 SS1] TBU64860.1 Bromodomain-containing protein [Dichomitus squalens]	798	1	766	768	78.3854	0
scaffold1.t462	EVM scaffold1.g462 scaffold1:1591030-1592709(-)	483	1	482	VWO96632.1	C2H2-type domain-containing protein [Ganoderma boninense]	548	56	548	499	67.3347	2.5e-173
scaffold1.t463	EVM scaffold1.g463 scaffold1:1592962-1597653(+)	1397	1	1396	TBU64862.1	P-loop containing nucleoside triphosphate hydrolase protein [Dichomitus squalens]	1408	1	1408	1424	71.3483	0
scaffold1.t464	EVM scaffold1.g464 scaffold1:1598227-1599210(-)	222	1	214	TBU35045.1	P-loop containing nucleoside triphosphate hydrolase protein [Dichomitus squalens]	298	1	217	217	89.8618	2.64e-136
scaffold1.t465	EVM scaffold1.g465 scaffold1:1600200-1600923(+)	182	1	181	VWO96649.1	LysM domain-containing protein [Ganoderma boninense]	163	1	163	181	68.5083	1.55e-82
scaffold1.t466	EVM scaffold1.g466 scaffold1:1601353-1602129(-)	221	1	214	TBU49720.1	hypothetical protein BD309DRAFT_757532 [Dichomitus squalens] TBU64865.1 hypothetical protein BD310DRAFT_290088 [Dichomitus squalens]	254	1	210	215	77.2093	1.57e-101
scaffold1.t467	EVM scaffold1.g467 scaffold1:1602715-1604376(-)	496	1	491	TBU49719.1	hypothetical protein BD309DRAFT_757663 [Dichomitus squalens]	526	59	524	504	54.5635	7.48e-163
scaffold1.t468	EVM scaffold1.g468 scaffold1:1605426-1607298(+)	431	1	430	PIL32160.1	hypothetical protein GSI_06866 [Ganoderma sinense ZZ0214-1]	432	1	432	432	85.1852	4.75e-286
scaffold1.t469	EVM scaffold1.g469 scaffold1:1607898-1610966(+)	879	1	878	PIL32159.1	hypothetical protein GSI_06865 [Ganoderma sinense ZZ0214-1]	873	1	873	892	78.8117	0
scaffold1.t470	EVM scaffold1.g470 scaffold1:1611770-1613228(-)	458	1	439	PIL32158.1	hypothetical protein GSI_06864 [Ganoderma sinense ZZ0214-1]	475	1	460	472	59.7458	8.01e-145
scaffold1.t471	EVM scaffold1.g471 scaffold1:1613837-1615904(+)	597	17	595	PIL32157.1	hypothetical protein GSI_06863 [Ganoderma sinense ZZ0214-1]	582	1	581	582	73.5395	1.58e-285
scaffold1.t472	EVM scaffold1.g472 scaffold1:1616213-1617205(-)	261	1	260	XP_007360078.1	6-phosphogluconolactonase [Dichomitus squalens LYAD-421 SS1] EJF66527.1 6-phosphogluconolactonase [Dichomitus squalens LYAD-421 SS1] TBU35053.1 6-phosphogluconolactonase [Dichomitus squalens]	260	1	260	260	85.3846	3.89e-167
scaffold1.t473	EVM scaffold1.g473 scaffold1:1617654-1618338(+)	175	1	165	PIL32155.1	hypothetical protein GSI_06861 [Ganoderma sinense ZZ0214-1]	170	1	165	165	92.1212	1.46e-105
scaffold1.t474	EVM scaffold1.g474 scaffold1:1618659-1620161(-)	442	1	439	PIL32154.1	hypothetical protein GSI_06860 [Ganoderma sinense ZZ0214-1]	479	1	454	461	52.4946	5.58e-147
scaffold1.t475	EVM scaffold1.g475 scaffold1:1620663-1622470(-)	584	28	497	PIL32153.1	hypothetical protein GSI_06859 [Ganoderma sinense ZZ0214-1]	592	12	489	483	69.7723	1.33e-215
scaffold1.t477	EVM scaffold1.g477 scaffold1:1626068-1628624(-)	652	202	628	TBU49712.1	hypothetical protein BD309DRAFT_757285 [Dichomitus squalens]	447	1	427	429	74.5921	1.25e-221
scaffold1.t478	EVM scaffold1.g478 scaffold1:1629046-1631337(+)	593	2	317	RPD63135.1	hypothetical protein L227DRAFT_572974 [Lentinus tigrinus ALCF2SS1-6]	337	4	318	317	71.9243	3.34e-161
scaffold1.t479	EVM scaffold1.g479 scaffold1:1631877-1632724(-)	204	1	201	PIL32150.1	hypothetical protein GSI_06856 [Ganoderma sinense ZZ0214-1]	408	203	406	205	83.4146	3.98e-113
scaffold1.t480	EVM scaffold1.g480 scaffold1:1633746-1635418(-)	419	1	418	OSD06035.1	branched-chain amino acid aminotransferase II [Trametes coccinea BRFM310]	426	8	426	419	78.9976	1.64e-247
scaffold1.t481	EVM scaffold1.g481 scaffold1:1636158-1638113(+)	492	1	491	XP_007360084.1	6-phosphogluconate dehydrogenase [Dichomitus squalens LYAD-421 SS1] EJF66533.1 6-phosphogluconate dehydrogenase [Dichomitus squalens LYAD-421 SS1] TBU35060.1 6-phosphogluconate dehydrogenase [Dichomitus squalens] TBU49706.1 6-phosphogluconate dehydrogenase [Dichomitus squalens] TBU64878.1 6-phosphogluconate dehydrogenase [Dichomitus squalens]	491	1	491	491	94.0937	0
scaffold1.t482	EVM scaffold1.g482 scaffold1:1638479-1642939(-)	1277	1	1276	TBU64879.1	P-loop containing nucleoside triphosphate hydrolase protein [Dichomitus squalens]	1272	1	1272	1282	81.8253	0
scaffold1.t483	EVM scaffold1.g483 scaffold1:1643234-1647119(+)	812	1	811	OBZ79526.1	Prohibitin-1 [Grifola frondosa]	847	1	847	847	72.8453	0
scaffold1.t484	EVM scaffold1.g484 scaffold1:1647574-1649113(+)	424	1	423	PIL32145.1	transporter [Ganoderma sinense ZZ0214-1]	431	4	429	428	91.5888	3.76e-274
scaffold1.t487	EVM scaffold1.g487 scaffold1:1652894-1656926(-)	809	1	808	XP_007360087.1	beta-glucosidase [Dichomitus squalens LYAD-421 SS1] EJF66537.1 beta-glucosidase [Dichomitus squalens LYAD-421 SS1]	824	1	824	824	89.5631	0
scaffold1.t488	EVM scaffold1.g488 scaffold1:1657372-1660015(-)	741	10	740	TBU49700.1	Oxysterol-binding protein-domain-containing protein [Dichomitus squalens]	746	11	746	738	83.0623	0
scaffold1.t489	EVM scaffold1.g489 scaffold1:1660510-1661469(-)	204	1	203	VWP00606.1	Chitin synthase (EC [Ganoderma boninense]	203	1	203	203	97.0443	4.74e-142
scaffold1.t490	EVM scaffold1.g490 scaffold1:1661750-1664225(+)	588	1	266	TBU49698.1	ATG16-domain-containing protein [Dichomitus squalens]	274	1	268	268	83.5821	1.89e-137
scaffold1.t491	EVM scaffold1.g491 scaffold1:1664440-1666123(-)	519	24	514	TBU64890.1	hypothetical protein BD310DRAFT_972399 [Dichomitus squalens]	496	8	493	501	49.3014	2.26e-139
scaffold1.t492	EVM scaffold1.g492 scaffold1:1666796-1669921(+)	794	1	792	PIL32140.1	hypothetical protein GSI_06846 [Ganoderma sinense ZZ0214-1]	813	1	812	813	89.2989	0
scaffold1.t493	EVM scaffold1.g493 scaffold1:1670857-1674433(-)	996	1	995	PIL32139.1	hypothetical protein GSI_06845 [Ganoderma sinense ZZ0214-1]	1055	1	985	1010	76.8317	0
scaffold1.t494	EVM scaffold1.g494 scaffold1:1674647-1676364(+)	368	1	367	RDX56043.1	septin [Polyporus brumalis] TFK83607.1 septin [Polyporus arcularius HHB13444]	367	1	367	367	98.3651	1.31e-246
scaffold1.t495	EVM scaffold1.g495 scaffold1:1677710-1680803(+)	955	1	954	XP_007360095.1	uncharacterized protein DICSQDRAFT_75339 [Dichomitus squalens LYAD-421 SS1] EJF66546.1 hypothetical protein DICSQDRAFT_75339 [Dichomitus squalens LYAD-421 SS1]	962	1	962	966	78.7785	0
scaffold1.t496	EVM scaffold1.g496 scaffold1:1682432-1683894(-)	378	1	367	PIL32135.1	hypothetical protein GSI_06841 [Ganoderma sinense ZZ0214-1]	545	1	375	375	78.9333	4.56e-204
scaffold1.t497	EVM scaffold1.g497 scaffold1:1686849-1688274(+)	371	17	315	PIL32133.1	hypothetical protein GSI_06839 [Ganoderma sinense ZZ0214-1]	400	13	364	371	37.7358	2.06e-46
scaffold1.t498	EVM scaffold1.g498 scaffold1:1688838-1692235(-)	1076	1	1075	PIL32132.1	hypothetical protein GSI_06838 [Ganoderma sinense ZZ0214-1]	1066	1	1066	1086	78.8214	0
scaffold1.t499	EVM scaffold1.g499 scaffold1:1692310-1694042(-)	426	1	375	VWP00593.1	Asparagine synthase (Glutamine-hydrolyzing) [Ganoderma boninense]	377	1	370	375	74.1333	7.25e-199
scaffold1.t500	EVM scaffold1.g500 scaffold1:1697082-1698660(+)	422	1	420	RDX56035.1	hypothetical protein OH76DRAFT_1337998 [Polyporus brumalis]	425	3	424	422	81.9905	6.62e-266
scaffold1.t501	EVM scaffold1.g501 scaffold1:1698916-1699317(-)	91	1	90	PIL32129.1	transporter [Ganoderma sinense ZZ0214-1]	90	1	90	90	94.4444	7.7e-53
scaffold1.t502	EVM scaffold1.g502 scaffold1:1701241-1703257(+)	501	1	500	TBU64906.1	hypothetical protein BD310DRAFT_943876 [Dichomitus squalens]	504	1	504	505	87.7228	1.5e-295
scaffold1.t503	EVM scaffold1.g503 scaffold1:1704437-1705721(-)	410	2	409	XP_007360103.1	uncharacterized protein DICSQDRAFT_130813 [Dichomitus squalens LYAD-421 SS1] EJF66555.1 hypothetical protein DICSQDRAFT_130813 [Dichomitus squalens LYAD-421 SS1] TBU35087.1 hypothetical protein BD311DRAFT_202893 [Dichomitus squalens]	413	3	413	411	81.0219	2.3e-223
scaffold1.t504	EVM scaffold1.g504 scaffold1:1706634-1708049(-)	399	31	398	XP_007360104.1	saccharopine dehydrogenase [Dichomitus squalens LYAD-421 SS1] EJF66556.1 saccharopine dehydrogenase [Dichomitus squalens LYAD-421 SS1] TBU35088.1 saccharopine dehydrogenase [Dichomitus squalens]	369	1	368	368	89.9457	1.1e-242
scaffold1.t505	EVM scaffold1.g505 scaffold1:1708130-1709595(+)	355	1	354	TBU49678.1	O-sialoglyco protein endopeptidase [Dichomitus squalens]	366	1	354	354	93.5028	4.34e-246
scaffold1.t506	EVM scaffold1.g506 scaffold1:1709913-1711017(-)	306	1	304	TBU64911.1	nucleotide-diphospho-sugar transferase [Dichomitus squalens]	306	1	305	305	84.2623	1.73e-195
scaffold1.t507	EVM scaffold1.g507 scaffold1:1711514-1711912(-)	69	1	68	XP_007360107.1	ribosomal protein S28e [Dichomitus squalens LYAD-421 SS1] EJF66559.1 ribosomal protein S28e [Dichomitus squalens LYAD-421 SS1] TBU49676.1 ribosomal protein S28e [Dichomitus squalens]	68	1	68	68	98.5294	1.46e-38
scaffold1.t508	EVM scaffold1.g508 scaffold1:1712158-1713649(-)	387	1	385	TBU64913.1	lipoic acid synthase [Dichomitus squalens]	390	1	389	389	89.7172	9.25e-253
scaffold1.t509	EVM scaffold1.g509 scaffold1:1714412-1715378(-)	246	1	245	TBU64915.1	peroxisomal biogenesis factor [Dichomitus squalens]	246	1	246	246	83.7398	1.13e-145
scaffold1.t510	EVM scaffold1.g510 scaffold1:1715806-1717981(+)	497	1	496	PIL32120.1	hypothetical protein GSI_06826 [Ganoderma sinense ZZ0214-1]	496	1	496	496	94.9597	0
scaffold1.t511	EVM scaffold1.g511 scaffold1:1718594-1724247(+)	1624	1	1565	PIL32119.1	hypothetical protein GSI_06825 [Ganoderma sinense ZZ0214-1]	1596	1	1540	1575	84.254	0
scaffold1.t512	EVM scaffold1.g512 scaffold1:1724896-1729976(+)	1457	1	1456	PIL32118.1	hypothetical protein GSI_06824 [Ganoderma sinense ZZ0214-1]	1466	1	1466	1475	86.5763	0
scaffold1.t513	EVM scaffold1.g513 scaffold1:1730211-1730897(-)	158	38	157	PIL32117.1	hypothetical protein GSI_06823 [Ganoderma sinense ZZ0214-1]	120	1	120	120	90.8333	7.73e-72
scaffold1.t514	EVM scaffold1.g514 scaffold1:1731074-1732901(+)	525	1	524	PIL32116.1	hypothetical protein GSI_06822 [Ganoderma sinense ZZ0214-1]	517	1	517	524	91.9847	2.09e-293
scaffold1.t515	EVM scaffold1.g515 scaffold1:1733677-1735201(-)	395	1	394	PIL32115.1	hypothetical protein GSI_06821 [Ganoderma sinense ZZ0214-1]	399	1	399	401	83.0424	4.65e-218
scaffold1.t516	EVM scaffold1.g516 scaffold1:1736522-1738685(+)	361	1	360	XP_007360115.1	mitogen activated protein kinase [Dichomitus squalens LYAD-421 SS1] EJF66569.1 mitogen activated protein kinase [Dichomitus squalens LYAD-421 SS1] TBU35101.1 mitogen activated protein kinase [Dichomitus squalens] TBU49660.1 mitogen activated protein kinase [Dichomitus squalens] TBU64923.1 mitogen activated protein kinase [Dichomitus squalens]	360	1	360	360	95.8333	1.34e-256
scaffold1.t517	EVM scaffold1.g517 scaffold1:1739584-1742031(-)	725	1	723	XP_007360116.1	uncharacterized protein DICSQDRAFT_130828 [Dichomitus squalens LYAD-421 SS1] EJF66570.1 hypothetical protein DICSQDRAFT_130828 [Dichomitus squalens LYAD-421 SS1] TBU49659.1 hypothetical protein BD309DRAFT_881731 [Dichomitus squalens]	716	1	715	726	69.2837	2.03e-292
scaffold1.t518	EVM scaffold1.g518 scaffold1:1742625-1744707(+)	489	1	488	PIL32111.1	hypothetical protein GSI_06817 [Ganoderma sinense ZZ0214-1]	487	1	487	488	87.9098	9.07e-315
scaffold1.t519	EVM scaffold1.g519 scaffold1:1745431-1746209(-)	242	1	235	TBU49657.1	phosphoribosylglycinamide formyltransferase [Dichomitus squalens]	249	1	235	235	84.2553	1.62e-140
scaffold1.t520	EVM scaffold1.g520 scaffold1:1747213-1750283(+)	967	1	965	XP_007360119.1	uncharacterized protein DICSQDRAFT_176385 [Dichomitus squalens LYAD-421 SS1] EJF66573.1 hypothetical protein DICSQDRAFT_176385 [Dichomitus squalens LYAD-421 SS1]	884	1	883	981	58.8175	0
scaffold1.t521	EVM scaffold1.g521 scaffold1:1750801-1753702(+)	631	1	583	OBZ78662.1	putative J domain-containing protein C63.13 [Grifola frondosa]	626	1	563	614	40.7166	1.62e-102
scaffold1.t522	EVM scaffold1.g522 scaffold1:1754651-1755970(-)	413	1	412	TBU35108.1	hypothetical protein BD311DRAFT_648774 [Dichomitus squalens] TBU64930.1 hypothetical protein BD310DRAFT_293195 [Dichomitus squalens]	423	1	423	424	75.2358	4.2e-194
scaffold1.t523	EVM scaffold1.g523 scaffold1:1757338-1758745(+)	256	1	255	TBU64931.1	hypothetical protein BD310DRAFT_972433 [Dichomitus squalens]	255	1	255	255	87.8431	3.52e-172
scaffold1.t524	EVM scaffold1.g524 scaffold1:1759728-1764009(+)	794	9	793	XP_007360122.1	beta-glucosidase [Dichomitus squalens LYAD-421 SS1] EJF66578.1 beta-glucosidase [Dichomitus squalens LYAD-421 SS1]	799	10	799	791	83.6915	0
scaffold1.t525	EVM scaffold1.g525 scaffold1:1764490-1768015(-)	1111	1	1110	PIL32103.1	hypothetical protein GSI_06808 [Ganoderma sinense ZZ0214-1]	1155	43	1155	1115	86.1883	0
scaffold1.t526	EVM scaffold1.g526 scaffold1:1768532-1777513(-)	1425	389	1424	PIL32102.1	transporter [Ganoderma sinense ZZ0214-1]	1093	52	1093	1042	82.7255	0
scaffold1.t527	EVM scaffold1.g527 scaffold1:1777676-1779405(+)	485	1	477	TBU49645.1	hypothetical protein BD309DRAFT_909197 [Dichomitus squalens]	493	1	491	493	74.8479	8.77e-220
scaffold1.t528	EVM scaffold1.g528 scaffold1:1779921-1784322(-)	1415	1	1414	PIL32099.1	hypothetical protein GSI_06804 [Ganoderma sinense ZZ0214-1]	1418	1	1418	1427	78.5564	0
scaffold1.t529	EVM scaffold1.g529 scaffold1:1784986-1786213(-)	343	1	333	PIL32098.1	hypothetical protein GSI_06803 [Ganoderma sinense ZZ0214-1]	353	1	343	345	87.5362	8.29e-208
scaffold1.t530	EVM scaffold1.g530 scaffold1:1786333-1787944(+)	457	62	456	TBU64941.1	hypothetical protein BD310DRAFT_954437 [Dichomitus squalens]	412	1	412	419	57.5179	2.7e-105
scaffold1.t531	EVM scaffold1.g531 scaffold1:1788237-1789587(-)	375	1	372	PIL32096.1	hypothetical protein GSI_06801 [Ganoderma sinense ZZ0214-1]	378	1	376	376	80.5851	2.51e-172
scaffold1.t532	EVM scaffold1.g532 scaffold1:1791966-1792821(+)	187	1	184	XP_007360131.1	uncharacterized protein DICSQDRAFT_164430 [Dichomitus squalens LYAD-421 SS1] EJF66589.1 hypothetical protein DICSQDRAFT_164430 [Dichomitus squalens LYAD-421 SS1] TBU35122.1 hypothetical protein BD311DRAFT_709296 [Dichomitus squalens] TBU49639.1 hypothetical protein BD309DRAFT_946883 [Dichomitus squalens] TBU64944.1 hypothetical protein BD310DRAFT_838566 [Dichomitus squalens]	186	1	183	184	79.3478	1.04e-98
scaffold1.t533	EVM scaffold1.g533 scaffold1:1792927-1793583(-)	180	1	179	RDX55990.1	P-loop containing nucleoside triphosphate hydrolase protein [Polyporus brumalis]	179	1	179	179	89.9441	1.5e-115
scaffold1.t534	EVM scaffold1.g534 scaffold1:1794292-1796710(+)	700	121	698	TBU35124.1	hypothetical protein BD311DRAFT_773277 [Dichomitus squalens]	588	1	586	589	72.1562	1.01e-268
scaffold1.t535	EVM scaffold1.g535 scaffold1:1798062-1800573(+)	726	92	717	PIL32076.1	hypothetical protein GSI_06780 [Ganoderma sinense ZZ0214-1]	637	1	628	643	69.0513	7.27e-300
scaffold1.t536	EVM scaffold1.g536 scaffold1:1800818-1801912(+)	253	1	252	RPD63058.1	ras-domain-containing protein [Lentinus tigrinus ALCF2SS1-6] RPD82673.1 ras-domain-containing protein [Lentinus tigrinus ALCF2SS1-7]	250	1	250	252	95.2381	4.73e-159
scaffold1.t537	EVM scaffold1.g537 scaffold1:1802378-1804667(-)	719	1	715	TBU64950.1	hypothetical protein BD310DRAFT_805253 [Dichomitus squalens]	719	1	718	727	78.9546	0
scaffold1.t538	EVM scaffold1.g538 scaffold1:1805702-1806333(-)	155	1	154	TBU48368.1	hypothetical protein BD309DRAFT_949632 [Dichomitus squalens] TBU64951.1 hypothetical protein BD310DRAFT_902638 [Dichomitus squalens]	163	1	163	163	71.7791	1.54e-54
scaffold1.t539	EVM scaffold1.g539 scaffold1:1806521-1809574(+)	906	1	905	TBU64952.1	hypothetical protein BD310DRAFT_838586 [Dichomitus squalens]	969	55	969	918	77.9956	0
scaffold1.t540	EVM scaffold1.g540 scaffold1:1809980-1811212(-)	319	66	315	VWO96744.1	Transcriptional repressor TUP1 [Ganoderma boninense]	311	41	290	251	74.9004	4.71e-130
scaffold1.t541	EVM scaffold1.g541 scaffold1:1812882-1817038(+)	1047	1	1012	VWO96746.1	FAD-dependent monooxygenase CTB5 (EC (Cercosporin toxin biosynthesis cluster protein 5) [Ganoderma boninense]	1035	1	1032	1033	84.5111	0
scaffold1.t542	EVM scaffold1.g542 scaffold1:1817142-1818635(-)	425	1	424	XP_007359773.1	Pkinase-domain-containing protein [Dichomitus squalens LYAD-421 SS1] EJF66602.1 Pkinase-domain-containing protein [Dichomitus squalens LYAD-421 SS1]	424	1	424	424	91.0377	3.59e-282
scaffold1.t543	EVM scaffold1.g543 scaffold1:1818805-1825827(+)	1674	1	1355	TBU48375.1	nucleoporin [Dichomitus squalens]	1363	1	1358	1358	89.1016	0
scaffold1.t544	EVM scaffold1.g544 scaffold1:1826012-1827836(+)	447	48	446	TBU48380.1	hypothetical protein BD309DRAFT_884484 [Dichomitus squalens]	398	1	398	403	49.6278	1.99e-115
scaffold1.t545	EVM scaffold1.g545 scaffold1:1828072-1829270(-)	306	1	305	XP_007360142.1	maintenance of mitochondrial morphology protein 1 [Dichomitus squalens LYAD-421 SS1] EJF66607.1 maintenance of mitochondrial morphology protein 1 [Dichomitus squalens LYAD-421 SS1] TBU35140.1 maintenance of mitochondrial morphology protein 1 [Dichomitus squalens]	306	1	306	306	85.9477	3.25e-184
scaffold1.t546	EVM scaffold1.g546 scaffold1:1829484-1831107(+)	490	1	489	PIL32063.1	hypothetical protein GSI_06767 [Ganoderma sinense ZZ0214-1]	484	1	484	492	76.626	4.98e-270
scaffold1.t547	EVM scaffold1.g547 scaffold1:1831317-1832075(+)	156	1	155	PIL32062.1	hypothetical protein GSI_06766 [Ganoderma sinense ZZ0214-1]	157	1	157	157	94.9045	8.99e-99
scaffold1.t548	EVM scaffold1.g548 scaffold1:1832635-1833586(-)	238	1	236	PIL32061.1	hypothetical protein GSI_06765 [Ganoderma sinense ZZ0214-1]	227	1	219	236	66.9492	3.58e-96
scaffold1.t549	EVM scaffold1.g549 scaffold1:1835867-1838726(-)	922	1	921	PIL32060.1	hypothetical protein GSI_06764 [Ganoderma sinense ZZ0214-1]	913	1	913	959	55.683	1.98e-223
scaffold1.t550	EVM scaffold1.g550 scaffold1:1839590-1844115(-)	1412	1	1408	PIL32059.1	hypothetical protein GSI_06763 [Ganoderma sinense ZZ0214-1]	1448	1	1429	1431	77.2886	0
scaffold1.t551	EVM scaffold1.g551 scaffold1:1844489-1845141(+)	177	27	176	PIL32058.1	hypothetical protein GSI_06762 [Ganoderma sinense ZZ0214-1]	150	1	150	150	91.3333	3.78e-104
scaffold1.t552	EVM scaffold1.g552 scaffold1:1845437-1847546(-)	628	1	627	TBU35147.1	Pescadillo N-terminus-domain-containing protein [Dichomitus squalens]	626	1	626	628	86.9427	0
scaffold1.t553	EVM scaffold1.g553 scaffold1:1847728-1848351(+)	112	1	111	XP_007360148.1	Sm-like ribonucleo protein [Dichomitus squalens LYAD-421 SS1] EJF66613.1 Sm-like ribonucleo protein [Dichomitus squalens LYAD-421 SS1] TBU35148.1 Sm-like ribonucleo protein [Dichomitus squalens] TBU48387.1 Sm-like ribonucleo protein [Dichomitus squalens] TBU64970.1 Sm-like ribonucleo protein [Dichomitus squalens]	111	1	111	111	100	1.23e-70
scaffold1.t554	EVM scaffold1.g554 scaffold1:1848568-1852484(-)	1225	1	1223	TBU64971.1	RdRP-domain-containing protein [Dichomitus squalens]	1233	1	1233	1233	73.6415	0
scaffold1.t555	EVM scaffold1.g555 scaffold1:1853378-1857217(-)	1225	1	1224	TBU64972.1	RdRP-domain-containing protein [Dichomitus squalens]	1225	1	1225	1227	76.7726	0
scaffold1.t556	EVM scaffold1.g556 scaffold1:1858776-1862381(+)	1112	1	1111	XP_007360152.1	uncharacterized protein DICSQDRAFT_151085 [Dichomitus squalens LYAD-421 SS1] EJF66617.1 hypothetical protein DICSQDRAFT_151085 [Dichomitus squalens LYAD-421 SS1]	1242	137	1242	1122	76.025	0
scaffold1.t557	EVM scaffold1.g557 scaffold1:1867102-1868485(+)	441	1	440	XP_007359835.1	cyclin [Dichomitus squalens LYAD-421 SS1] EJF66618.1 cyclin [Dichomitus squalens LYAD-421 SS1] TBU35154.1 cyclin [Dichomitus squalens] TBU48392.1 cyclin [Dichomitus squalens] TBU64976.1 cyclin [Dichomitus squalens]	440	1	440	440	95.4545	3.65e-306
scaffold1.t558	EVM scaffold1.g558 scaffold1:1870932-1873145(-)	420	1	419	XP_007360153.1	D-galacturonic acid reductase [Dichomitus squalens LYAD-421 SS1] EJF66619.1 D-galacturonic acid reductase [Dichomitus squalens LYAD-421 SS1] TBU35156.1 D-galacturonic acid reductase [Dichomitus squalens] TBU48393.1 D-galacturonic acid reductase [Dichomitus squalens] TBU64977.1 D-galacturonic acid reductase [Dichomitus squalens]	419	1	419	419	94.2721	8.83e-301
scaffold1.t559	EVM scaffold1.g559 scaffold1:1874271-1877080(+)	901	1	866	TBU35157.1	hypothetical protein BD311DRAFT_783857 [Dichomitus squalens]	946	1	909	923	64.3554	0
scaffold1.t560	EVM scaffold1.g560 scaffold1:1878570-1881944(+)	921	1	920	PIL32048.1	transcription factor [Ganoderma sinense ZZ0214-1]	920	1	920	920	90.3261	0
scaffold1.t561	EVM scaffold1.g561 scaffold1:1882608-1884150(-)	494	1	493	VWO96773.1	Sterol esterase TGL1 [Ganoderma boninense]	491	1	491	494	89.4737	0
scaffold1.t562	EVM scaffold1.g562 scaffold1:1884719-1886937(+)	590	1	584	PIL32046.1	transporter [Ganoderma sinense ZZ0214-1]	599	1	594	596	63.0872	3.84e-238
scaffold1.t563	EVM scaffold1.g563 scaffold1:1887245-1888326(-)	251	1	250	XP_007360157.1	initiation factor 3 [Dichomitus squalens LYAD-421 SS1] EJF66624.1 initiation factor 3 [Dichomitus squalens LYAD-421 SS1] TBU35161.1 initiation factor 3 [Dichomitus squalens]	251	1	251	251	91.2351	1.65e-161
scaffold1.t564	EVM scaffold1.g564 scaffold1:1888507-1890048(+)	380	1	374	TBU35162.1	WD40 repeat-like protein [Dichomitus squalens]	380	1	377	377	88.0637	9.53e-70
scaffold1.t565	EVM scaffold1.g565 scaffold1:1891245-1895342(-)	1248	1	1246	PIL33308.1	hypothetical protein GSI_04758 [Ganoderma sinense ZZ0214-1]	1240	1	1236	1309	55.3094	0
scaffold1.t566	EVM scaffold1.g566 scaffold1:1895869-1897187(+)	382	1	381	XP_007316637.1	hypothetical protein SERLADRAFT_368035 [Serpula lacrymans var. lacrymans S7.9] XP_007360159.1 ubiquitin [Dichomitus squalens LYAD-421 SS1] XP_008033076.1 ubiquitin [Trametes versicolor FP-101664 SS1] XP_012180230.1 predicted protein [Fibroporia radiculosa] XP_029739822.1 hypothetical protein EX895_003418 [Sporisorium graminicola] AHC00632.1 polyubiquitin [Ganoderma lucidum] KAF5336870.1 hypotheti…	381	1	381	381	100	3.79e-269
scaffold1.t567	EVM scaffold1.g567 scaffold1:1897358-1898473(-)	272	1	259	XP_007359943.1	PIN domain-like protein [Dichomitus squalens LYAD-421 SS1] EJF66627.1 PIN domain-like protein [Dichomitus squalens LYAD-421 SS1]	273	1	259	260	79.6154	8.02e-110
scaffold1.t568	EVM scaffold1.g568 scaffold1:1898679-1899831(+)	239	1	238	PIL32041.1	hypothetical protein GSI_06745 [Ganoderma sinense ZZ0214-1]	233	1	233	238	86.5546	2.71e-139
scaffold1.t569	EVM scaffold1.g569 scaffold1:1899960-1900632(-)	204	1	203	XP_007359857.1	uncharacterized protein DICSQDRAFT_46800 [Dichomitus squalens LYAD-421 SS1] EJF66629.1 hypothetical protein DICSQDRAFT_46800 [Dichomitus squalens LYAD-421 SS1] TBU48404.1 hypothetical protein BD309DRAFT_949702 [Dichomitus squalens]	182	1	182	204	71.0784	2.67e-86
scaffold1.t570	EVM scaffold1.g570 scaffold1:1901273-1902714(+)	382	1	381	TBU35167.1	PR-1-like protein [Dichomitus squalens]	387	1	387	395	65.8228	8.99e-118
scaffold1.t571	EVM scaffold1.g571 scaffold1:1903206-1904599(-)	343	1	338	XP_007370059.1	uncharacterized protein DICSQDRAFT_163516 [Dichomitus squalens LYAD-421 SS1] EJF57227.1 hypothetical protein DICSQDRAFT_163516 [Dichomitus squalens LYAD-421 SS1]	1199	237	574	338	85.503	3.99e-197
scaffold1.t572	EVM scaffold1.g572 scaffold1:1905148-1906146(-)	264	1	259	RPD63015.1	hypothetical protein L227DRAFT_599278 [Lentinus tigrinus ALCF2SS1-6]	262	1	260	260	78.0769	4.97e-111
scaffold1.t573	EVM scaffold1.g573 scaffold1:1906632-1907472(+)	163	1	157	PIL32037.1	hypothetical protein GSI_06741 [Ganoderma sinense ZZ0214-1]	166	1	159	164	59.1463	1.43e-50
scaffold1.t574	EVM scaffold1.g574 scaffold1:1907720-1908794(+)	257	1	255	PIL32036.1	hypothetical protein GSI_06740 [Ganoderma sinense ZZ0214-1]	256	1	255	255	89.0196	4.17e-160
scaffold1.t575	EVM scaffold1.g575 scaffold1:1908926-1910106(-)	298	25	297	TBU35169.1	hypothetical protein BD311DRAFT_745699 [Dichomitus squalens] TBU48407.1 hypothetical protein BD309DRAFT_977667 [Dichomitus squalens] TBU64991.1 hypothetical protein BD310DRAFT_296365 [Dichomitus squalens]	275	3	275	273	79.4872	2.4e-165
scaffold1.t576	EVM scaffold1.g576 scaffold1:1910943-1914894(-)	854	1	659	THH34119.1	hypothetical protein EUX98_g36 [Antrodiella citrinella]	713	1	705	712	49.4382	3.93e-214
scaffold1.t577	EVM scaffold1.g577 scaffold1:1916314-1918511(+)	692	1	691	TBU64997.1	hypothetical protein BD310DRAFT_972488 [Dichomitus squalens]	690	1	690	692	83.815	0
scaffold1.t578	EVM scaffold1.g578 scaffold1:1919307-1920871(-)	245	1	244	TBU64998.1	DUF846-domain-containing protein [Dichomitus squalens]	244	1	244	244	92.623	2.53e-155
scaffold1.t579	EVM scaffold1.g579 scaffold1:1921204-1922702(+)	452	1	451	TBU35176.1	hypothetical protein BD311DRAFT_745712 [Dichomitus squalens]	463	1	463	465	68.172	2.57e-229
scaffold1.t580	EVM scaffold1.g580 scaffold1:1923079-1924445(-)	438	57	433	PIL37519.1	hypothetical protein GSI_01213 [Ganoderma sinense ZZ0214-1]	498	93	492	413	34.6247	5.33e-50
scaffold1.t581	EVM scaffold1.g581 scaffold1:1924928-1926827(+)	523	7	522	TBU65000.1	hypothetical protein BD310DRAFT_296609 [Dichomitus squalens]	526	8	521	516	68.6047	3.82e-246
scaffold1.t582	EVM scaffold1.g582 scaffold1:1926928-1930066(-)	838	1	837	PIL32028.1	hypothetical protein GSI_06732 [Ganoderma sinense ZZ0214-1]	842	1	842	844	86.3744	0
scaffold1.t583	EVM scaffold1.g583 scaffold1:1931468-1934395(+)	900	3	899	PIL32027.1	hypothetical protein GSI_06731 [Ganoderma sinense ZZ0214-1]	910	4	910	917	62.0502	0
scaffold1.t584	EVM scaffold1.g584 scaffold1:1935612-1937926(+)	546	1	545	RPD63001.1	amino acid permease [Lentinus tigrinus ALCF2SS1-6] RPD82613.1 amino acid permease [Lentinus tigrinus ALCF2SS1-7]	545	1	545	546	84.0659	0
scaffold1.t585	EVM scaffold1.g585 scaffold1:1939893-1945146(+)	1524	1	1523	VWO96680.1	Adenylate cyclase [Ganoderma boninense]	1528	1	1528	1551	77.3694	0
scaffold1.t586	EVM scaffold1.g586 scaffold1:1945729-1946918(+)	339	1	338	TBU35182.1	mitochondrial carrier [Dichomitus squalens] TBU48421.1 mitochondrial carrier [Dichomitus squalens]	338	1	338	339	88.7906	3.43e-216
scaffold1.t587	EVM scaffold1.g587 scaffold1:1947052-1950087(-)	668	4	667	XP_027609183.1	hypothetical protein SCP_0111530 [Sparassis crispa] GBE78270.1 hypothetical protein SCP_0111530 [Sparassis crispa]	742	3	742	772	63.7306	7.93e-313
scaffold1.t588	EVM scaffold1.g588 scaffold1:1950374-1952468(+)	678	1	677	PIL32021.1	hypothetical protein GSI_06725 [Ganoderma sinense ZZ0214-1]	653	1	653	679	84.0943	0
scaffold1.t589	EVM scaffold1.g589 scaffold1:1953102-1953752(-)	205	1	192	PIL32020.1	hypothetical protein GSI_06724 [Ganoderma sinense ZZ0214-1]	193	1	161	198	36.3636	3.09e-22
scaffold1.t590	EVM scaffold1.g590 scaffold1:1954360-1956499(-)	576	21	575	TBU35187.1	aspartate-tRNA ligase [Dichomitus squalens] TBU48425.1 aspartate-tRNA ligase [Dichomitus squalens] TBU65014.1 aspartate-tRNA ligase [Dichomitus squalens]	560	6	560	555	90.4505	0
scaffold1.t591	EVM scaffold1.g591 scaffold1:1956855-1958527(+)	425	1	424	XP_007359882.1	PLP-dependent transferase [Dichomitus squalens LYAD-421 SS1] EJF66648.1 PLP-dependent transferase [Dichomitus squalens LYAD-421 SS1]	425	1	425	427	94.1452	1.69e-294
scaffold1.t592	EVM scaffold1.g592 scaffold1:1958926-1961927(+)	780	8	778	PIL32017.1	hypothetical protein GSI_06721 [Ganoderma sinense ZZ0214-1]	975	5	974	978	55.6237	5.57e-296
scaffold1.t593	EVM scaffold1.g593 scaffold1:1962197-1963504(-)	358	1	357	TBU65017.1	hypothetical protein BD310DRAFT_838721 [Dichomitus squalens]	361	1	361	361	79.5014	2.75e-198
scaffold1.t594	EVM scaffold1.g594 scaffold1:1964016-1966736(+)	746	1	745	TBU35178.1	Oligoxyloglucan reducing end-specific cellobiohydrolase [Dichomitus squalens]	839	1	750	751	78.0293	0
scaffold1.t595	EVM scaffold1.g595 scaffold1:1967390-1968801(+)	287	5	286	VWO96685.1	N/A [Ganoderma boninense]	290	7	290	284	83.0986	3.92e-174
scaffold1.t596	EVM scaffold1.g596 scaffold1:1969023-1969920(-)	261	1	260	PIL32014.1	hypothetical protein GSI_06718 [Ganoderma sinense ZZ0214-1]	267	1	267	267	75.6554	7.08e-151
scaffold1.t597	EVM scaffold1.g597 scaffold1:1970245-1971799(+)	276	1	275	RPD62990.1	dienelactone hydrolase [Lentinus tigrinus ALCF2SS1-6]	302	28	302	275	93.0909	2.16e-187
scaffold1.t598	EVM scaffold1.g598 scaffold1:1972140-1973930(-)	461	1	460	XP_012181232.1	predicted protein [Fibroporia radiculosa] CCM01949.1 predicted protein [Fibroporia radiculosa]	1091	632	1091	460	98.2609	0
scaffold1.t599	EVM scaffold1.g599 scaffold1:1974783-1976949(-)	666	1	665	PIL32011.1	transporter [Ganoderma sinense ZZ0214-1]	679	18	679	665	84.812	0
scaffold1.t600	EVM scaffold1.g600 scaffold1:1977448-1979763(+)	433	2	432	XP_009541181.1	hypothetical protein HETIRDRAFT_431656 [Heterobasidion irregulare TC 32-1] ETW87258.1 hypothetical protein HETIRDRAFT_431656 [Heterobasidion irregulare TC 32-1]	451	3	451	449	73.0512	7.55e-235
scaffold1.t601	EVM scaffold1.g601 scaffold1:1979890-1981083(-)	277	1	275	PIL32007.1	hypothetical protein GSI_06711 [Ganoderma sinense ZZ0214-1]	278	1	276	276	77.1739	5.04e-160
scaffold1.t602	EVM scaffold1.g602 scaffold1:1981759-1983061(-)	328	1	327	PIL32006.1	hypothetical protein GSI_06710 [Ganoderma sinense ZZ0214-1]	324	1	324	332	76.2048	8.45e-129
scaffold1.t603	EVM scaffold1.g603 scaffold1:1984853-1988670(+)	1201	1	1200	PIL32005.1	transcription factor [Ganoderma sinense ZZ0214-1]	1505	305	1505	1248	55.4487	1.29e-315
scaffold1.t604	EVM scaffold1.g604 scaffold1:1988986-1989496(-)	130	13	129	RPD62981.1	Sm-like ribonucleo protein [Lentinus tigrinus ALCF2SS1-6] RPD82593.1 Sm-like ribonucleo protein [Lentinus tigrinus ALCF2SS1-7]	136	20	136	117	94.8718	2.3e-76
scaffold1.t605	EVM scaffold1.g605 scaffold1:1990187-1990643(-)	135	1	134	PIL32003.1	transporter [Ganoderma sinense ZZ0214-1]	135	1	134	134	89.5522	4.2e-80
scaffold1.t606	EVM scaffold1.g606 scaffold1:1990778-1991202(+)	124	1	123	TBU37380.1	ribosomal L32p protein family-domain-containing protein [Dichomitus squalens]	124	1	124	124	89.5161	6.72e-74
scaffold1.t607	EVM scaffold1.g607 scaffold1:1991596-1993838(-)	580	70	579	XP_007360180.1	CyP450 monooxygenase [Dichomitus squalens LYAD-421 SS1] EJF66663.1 CyP450 monooxygenase [Dichomitus squalens LYAD-421 SS1]	529	1	512	512	80.4688	1.44e-301
scaffold1.t608	EVM scaffold1.g608 scaffold1:1994515-1998590(+)	1242	1	1241	PIL32000.1	hypothetical protein GSI_06704 [Ganoderma sinense ZZ0214-1]	1245	22	1245	1264	74.4462	0
scaffold1.t609	EVM scaffold1.g609 scaffold1:1998909-1999644(-)	188	1	187	TBU65035.1	hypothetical protein BD310DRAFT_913898 [Dichomitus squalens]	190	1	186	187	78.6096	2.86e-104
scaffold1.t610	EVM scaffold1.g610 scaffold1:2000441-2002003(+)	423	1	422	TBU40376.1	acid protease [Dichomitus squalens]	422	1	422	425	68.7059	1.11e-203
scaffold1.t611	EVM scaffold1.g611 scaffold1:2002237-2003479(-)	372	1	371	PIL31998.1	hypothetical protein GSI_06702 [Ganoderma sinense ZZ0214-1]	374	1	374	376	85.9043	3.99e-200
scaffold1.t612	EVM scaffold1.g612 scaffold1:2003809-2006414(-)	794	1	792	PIL31997.1	hypothetical protein GSI_06701 [Ganoderma sinense ZZ0214-1]	791	1	790	797	71.3927	0
scaffold1.t613	EVM scaffold1.g613 scaffold1:2006675-2006946(-)	73	2	60	XP_007360182.1	general amidase [Dichomitus squalens LYAD-421 SS1] EJF66668.1 general amidase [Dichomitus squalens LYAD-421 SS1]	564	487	545	59	76.2712	1.3e-24
scaffold1.t614	EVM scaffold1.g614 scaffold1:2008457-2011337(+)	791	21	790	XP_007360185.1	galactose mutarotase-like protein [Dichomitus squalens LYAD-421 SS1] EJF66671.1 galactose mutarotase-like protein [Dichomitus squalens LYAD-421 SS1]	837	65	837	775	79.2258	0
scaffold1.t615	EVM scaffold1.g615 scaffold1:2011611-2012561(-)	262	1	261	PIL31992.1	hypothetical protein GSI_06696 [Ganoderma sinense ZZ0214-1]	261	1	261	261	96.9349	7.08e-175
scaffold1.t616	EVM scaffold1.g616 scaffold1:2013678-2014182(+)	137	1	132	TQB70633.1	hypothetical protein MPDQ_000251 [Monascus purpureus]	168	1	129	134	47.7612	3.94e-23
scaffold1.t617	EVM scaffold1.g617 scaffold1:2014556-2016222(-)	412	1	411	TBU35217.1	thiolase [Dichomitus squalens] TBU48363.1 thiolase [Dichomitus squalens] TBU65044.1 thiolase [Dichomitus squalens]	411	1	411	411	92.4574	1.63e-276
scaffold1.t618	EVM scaffold1.g618 scaffold1:2017002-2020223(+)	630	1	629	XP_007360187.1	rhamnogalacturonan lyase [Dichomitus squalens LYAD-421 SS1] EJF66673.1 rhamnogalacturonan lyase [Dichomitus squalens LYAD-421 SS1]	639	1	639	641	80.9672	0
scaffold1.t619	EVM scaffold1.g619 scaffold1:2020594-2022060(-)	317	3	303	PIL31988.1	hypothetical protein GSI_06692 [Ganoderma sinense ZZ0214-1]	309	4	292	303	71.2871	9.36e-141
scaffold1.t620	EVM scaffold1.g620 scaffold1:2022388-2024481(-)	510	1	506	PIL31987.1	hypothetical protein GSI_06691 [Ganoderma sinense ZZ0214-1]	517	1	508	511	80.0391	4.71e-293
scaffold1.t621	EVM scaffold1.g621 scaffold1:2024877-2026363(-)	450	1	446	PIL31986.1	hypothetical protein GSI_06690 [Ganoderma sinense ZZ0214-1]	443	1	442	453	67.9912	9.39e-203
scaffold1.t622	EVM scaffold1.g622 scaffold1:2026656-2027267(+)	182	1	181	PIL31985.1	hypothetical protein GSI_06689 [Ganoderma sinense ZZ0214-1]	182	1	182	195	70.2564	5.72e-20
scaffold1.t623	EVM scaffold1.g623 scaffold1:2027734-2030914(+)	734	1	733	PIL31984.1	hypothetical protein GSI_06688 [Ganoderma sinense ZZ0214-1]	631	1	631	733	73.6698	0
scaffold1.t624	EVM scaffold1.g624 scaffold1:2031227-2033234(-)	401	1	400	XP_007360190.1	glycoside hydrolase family 16 protein [Dichomitus squalens LYAD-421 SS1] EJF66678.1 glycoside hydrolase family 16 protein [Dichomitus squalens LYAD-421 SS1] TBU35223.1 glycoside hydrolase family 16 protein [Dichomitus squalens] TBU48358.1 glycoside hydrolase family 16 protein [Dichomitus squalens] TBU65050.1 glycoside hydrolase family 16 protein [Dichomitus squalens]	401	1	401	401	84.0399	3.11e-255
scaffold1.t625	EVM scaffold1.g625 scaffold1:2033976-2035082(-)	259	43	258	TBU65051.1	60S ribosomal protein L15 [Dichomitus squalens]	230	15	230	216	91.6667	7.49e-146
scaffold1.t626	EVM scaffold1.g626 scaffold1:2035210-2036243(+)	250	29	244	PIL31981.1	hypothetical protein GSI_06685 [Ganoderma sinense ZZ0214-1]	229	13	227	216	75.9259	8.81e-117
scaffold1.t627	EVM scaffold1.g627 scaffold1:2036459-2038488(-)	565	1	562	PIL31980.1	MFS general substrate transporter [Ganoderma sinense ZZ0214-1]	704	144	702	562	80.7829	2.40e-311
scaffold1.t628	EVM scaffold1.g628 scaffold1:2039422-2040110(-)	170	1	169	TBU65053.1	hypothetical protein BD310DRAFT_913935 [Dichomitus squalens]	169	1	169	169	94.6746	7.87e-113
scaffold1.t629	EVM scaffold1.g629 scaffold1:2040679-2044681(+)	1120	1	1119	PIL31979.1	hypothetical protein GSI_06683 [Ganoderma sinense ZZ0214-1]	1146	1	1146	1153	79.1847	0
scaffold1.t630	EVM scaffold1.g630 scaffold1:2045091-2047816(+)	769	1	768	XP_007360193.1	DEAD-domain-containing protein [Dichomitus squalens LYAD-421 SS1] EJF66683.1 DEAD-domain-containing protein [Dichomitus squalens LYAD-421 SS1] TBU35228.1 DEAD-domain-containing protein [Dichomitus squalens] TBU65055.1 DEAD-domain-containing protein [Dichomitus squalens]	773	1	773	779	86.3928	0
scaffold1.t631	EVM scaffold1.g631 scaffold1:2048640-2051858(+)	806	1	788	PIL31977.1	hypothetical protein GSI_06681 [Ganoderma sinense ZZ0214-1]	860	47	837	793	81.4628	0
scaffold1.t632	EVM scaffold1.g632 scaffold1:2052402-2053885(+)	473	1	472	TBU35230.1	hypothetical protein BD311DRAFT_801893 [Dichomitus squalens] TBU48351.1 hypothetical protein BD309DRAFT_949892 [Dichomitus squalens] TBU65057.1 hypothetical protein BD310DRAFT_972540 [Dichomitus squalens]	474	1	474	475	89.2632	5.91e-255
scaffold1.t633	EVM scaffold1.g633 scaffold1:2055427-2056154(-)	175	1	174	PIL31975.1	hypothetical protein GSI_06679 [Ganoderma sinense ZZ0214-1]	301	128	301	174	93.1034	1.65e-99
scaffold1.t634	EVM scaffold1.g634 scaffold1:2058050-2058934(-)	194	1	193	XP_007360196.1	uncharacterized protein DICSQDRAFT_75648 [Dichomitus squalens LYAD-421 SS1] EJF66687.1 hypothetical protein DICSQDRAFT_75648 [Dichomitus squalens LYAD-421 SS1] TBU35233.1 hypothetical protein BD311DRAFT_681835 [Dichomitus squalens] TBU48346.1 hypothetical protein BD309DRAFT_997746 [Dichomitus squalens] TBU65062.1 hypothetical protein BD310DRAFT_913953 [Dichomitus squalens]	193	1	193	193	83.9378	1.91e-118
scaffold1.t635	EVM scaffold1.g635 scaffold1:2059162-2060723(+)	379	1	378	XP_007359913.1	actin-like protein [Dichomitus squalens LYAD-421 SS1] PIL31972.1 hypothetical protein GSI_06676 [Ganoderma sinense ZZ0214-1] TBU35234.1 actin-like protein [Dichomitus squalens] EJF66688.1 actin-like protein [Dichomitus squalens LYAD-421 SS1] TBU48345.1 actin-like protein [Dichomitus squalens] TBU65063.1 actin-like protein [Dichomitus squalens]	378	1	378	378	99.7354	9.48e-282
scaffold1.t636	EVM scaffold1.g636 scaffold1:2061091-2061624(-)	137	1	136	PIL31971.1	hypothetical protein GSI_06675 [Ganoderma sinense ZZ0214-1]	136	1	136	136	94.8529	2.08e-83
scaffold1.t637	EVM scaffold1.g637 scaffold1:2062138-2062977(+)	199	1	198	TBU35236.1	hypothetical protein BD311DRAFT_860772 [Dichomitus squalens] TBU48343.1 hypothetical protein BD309DRAFT_997743 [Dichomitus squalens]	199	1	199	199	86.4322	2.27e-115
scaffold1.t638	EVM scaffold1.g638 scaffold1:2063282-2064151(-)	255	1	192	XP_007360197.1	uncharacterized protein DICSQDRAFT_164531 [Dichomitus squalens LYAD-421 SS1] EJF66691.1 hypothetical protein DICSQDRAFT_164531 [Dichomitus squalens LYAD-421 SS1] TBU48342.1 hypothetical protein BD309DRAFT_884720 [Dichomitus squalens] TBU65066.1 hypothetical protein BD310DRAFT_913960 [Dichomitus squalens]	243	1	192	192	55.2083	1.79e-62
scaffold1.t639	EVM scaffold1.g639 scaffold1:2065321-2067363(-)	583	1	582	OSD03442.1	hypothetical protein PYCCODRAFT_1434339 [Trametes coccinea BRFM310]	523	1	523	601	51.2479	2.6e-99
scaffold1.t640	EVM scaffold1.g640 scaffold1:2068897-2071168(-)	594	1	593	PIL31967.1	hypothetical protein GSI_06671 [Ganoderma sinense ZZ0214-1]	593	1	593	593	96.6273	1.6e-186
scaffold1.t641	EVM scaffold1.g641 scaffold1:2073450-2074497(+)	296	1	295	XP_007360200.1	galactose mutarotase-like protein [Dichomitus squalens LYAD-421 SS1] EJF66695.1 galactose mutarotase-like protein [Dichomitus squalens LYAD-421 SS1] TBU35242.1 galactose mutarotase-like protein [Dichomitus squalens] TBU65072.1 galactose mutarotase-like protein [Dichomitus squalens]	295	1	295	295	86.7797	3.01e-193
scaffold1.t642	EVM scaffold1.g642 scaffold1:2074767-2076360(+)	495	1	494	TBU48337.1	hypothetical protein BD309DRAFT_854052 [Dichomitus squalens]	1668	1	494	495	78.9899	4.7e-268
scaffold1.t643	EVM scaffold1.g643 scaffold1:2076895-2080799(+)	1042	8	1039	TBU48337.1	hypothetical protein BD309DRAFT_854052 [Dichomitus squalens]	1668	637	1668	1033	87.5121	0
scaffold1.t644	EVM scaffold1.g644 scaffold1:2081232-2082003(+)	181	1	180	PIL31961.1	hypothetical protein GSI_06665 [Ganoderma sinense ZZ0214-1]	188	1	188	189	80.9524	1.38e-95
scaffold1.t645	EVM scaffold1.g645 scaffold1:2082559-2083996(+)	330	1	327	PIL31960.1	hypothetical protein GSI_06664 [Ganoderma sinense ZZ0214-1]	344	1	343	343	79.3003	4.53e-181
scaffold1.t646	EVM scaffold1.g646 scaffold1:2084146-2085279(-)	302	3	301	TBU35247.1	hypothetical protein BD311DRAFT_860781 [Dichomitus squalens] TBU65077.1 hypothetical protein BD310DRAFT_838858 [Dichomitus squalens]	303	4	303	300	88.3333	2.33e-189
scaffold1.t647	EVM scaffold1.g647 scaffold1:2087204-2089139(-)	557	1	555	PIL31958.1	hypothetical protein GSI_06662 [Ganoderma sinense ZZ0214-1]	559	4	558	555	80.3604	0
scaffold1.t648	EVM scaffold1.g648 scaffold1:2089565-2091055(-)	458	5	456	PIL31957.1	hypothetical protein GSI_06661 [Ganoderma sinense ZZ0214-1]	462	4	460	458	67.4672	1.71e-207
scaffold1.t649	EVM scaffold1.g649 scaffold1:2091331-2092033(+)	168	19	167	PIL31956.1	hypothetical protein GSI_06660 [Ganoderma sinense ZZ0214-1]	189	41	189	149	80.5369	2.26e-77
scaffold1.t650	EVM scaffold1.g650 scaffold1:2092521-2096727(+)	1345	1	1344	PIL31955.1	hypothetical protein GSI_06659 [Ganoderma sinense ZZ0214-1]	1359	16	1359	1346	89.9703	0
scaffold1.t651	EVM scaffold1.g651 scaffold1:2097130-2100507(+)	951	1	949	PIL31954.1	hypothetical protein GSI_06658 [Ganoderma sinense ZZ0214-1]	948	1	948	949	94.942	0
scaffold1.t652	EVM scaffold1.g652 scaffold1:2100984-2103981(-)	758	1	749	TBU65085.1	Rho GTPase activation protein [Dichomitus squalens]	873	1	754	755	87.0199	0
scaffold1.t653	EVM scaffold1.g653 scaffold1:2104972-2106253(-)	292	1	291	TBU35256.1	GNS1/SUR4 membrane protein [Dichomitus squalens]	291	1	291	291	86.5979	4.87e-181
scaffold1.t654	EVM scaffold1.g654 scaffold1:2107154-2107922(-)	156	1	155	PIL31951.1	hypothetical protein GSI_06655 [Ganoderma sinense ZZ0214-1]	155	1	155	155	87.7419	2.59e-93
scaffold1.t655	EVM scaffold1.g655 scaffold1:2108672-2120563(+)	3146	1	3145	TBU65089.1	vacuolar protein sorting-associated protein 13 [Dichomitus squalens]	3144	1	3144	3150	86.5397	0
scaffold1.t656	EVM scaffold1.g656 scaffold1:2121079-2125963(-)	1465	106	1463	PIL31949.1	transporter [Ganoderma sinense ZZ0214-1]	1387	1	1386	1404	80.6268	0
scaffold1.t657	EVM scaffold1.g657 scaffold1:2127188-2129601(-)	736	1	734	TBU48318.1	hypothetical protein BD309DRAFT_949831 [Dichomitus squalens]	733	1	732	746	69.9732	0
scaffold1.t658	EVM scaffold1.g658 scaffold1:2129805-2131780(+)	558	1	557	PIL31946.1	hypothetical protein GSI_06650 [Ganoderma sinense ZZ0214-1]	574	1	574	576	60.0694	1.58e-237
scaffold1.t659	EVM scaffold1.g659 scaffold1:2132067-2134082(+)	553	1	552	PIL31945.1	hypothetical protein GSI_06649 [Ganoderma sinense ZZ0214-1]	552	1	552	555	72.7928	2.52e-296
scaffold1.t660	EVM scaffold1.g660 scaffold1:2134300-2137359(-)	899	1	898	TBU35264.1	P-loop containing nucleoside triphosphate hydrolase protein [Dichomitus squalens]	893	1	893	898	91.2027	0
scaffold1.t661	EVM scaffold1.g661 scaffold1:2137679-2138311(+)	134	1	133	RPD62920.1	hypothetical protein L227DRAFT_543631 [Lentinus tigrinus ALCF2SS1-6] RPD82531.1 hypothetical protein L226DRAFT_607640 [Lentinus tigrinus ALCF2SS1-7]	132	1	132	133	90.9774	1.61e-83
scaffold1.t662	EVM scaffold1.g662 scaffold1:2140115-2143508(-)	1043	1	1042	PIL31942.1	transporter [Ganoderma sinense ZZ0214-1]	1049	1	1049	1068	86.6105	0
scaffold1.t663	EVM scaffold1.g663 scaffold1:2145186-2146527(-)	322	1	321	XP_007359884.1	phosphoribosyl pyrophosphokinase [Dichomitus squalens LYAD-421 SS1] EJF66716.1 phosphoribosyl pyrophosphokinase [Dichomitus squalens LYAD-421 SS1] TBU35267.1 phosphoribosyl pyrophosphokinase [Dichomitus squalens]	321	1	321	321	96.5732	7.39e-223
scaffold1.t664	EVM scaffold1.g664 scaffold1:2147426-2149608(+)	598	17	596	OSD03413.1	FAD binding domain-containing protein [Trametes coccinea BRFM310]	590	13	589	580	64.8276	9.44e-287
scaffold1.t665	EVM scaffold1.g665 scaffold1:2150257-2152609(-)	658	1	657	PIL31939.1	hypothetical protein GSI_06643 [Ganoderma sinense ZZ0214-1]	663	1	663	665	80.3008	0
scaffold1.t666	EVM scaffold1.g666 scaffold1:2152906-2153637(+)	189	1	180	XP_007360218.1	uncharacterized protein DICSQDRAFT_164560 [Dichomitus squalens LYAD-421 SS1] EJF66719.1 hypothetical protein DICSQDRAFT_164560 [Dichomitus squalens LYAD-421 SS1] TBU65100.1 hypothetical protein BD310DRAFT_914031 [Dichomitus squalens]	181	1	180	180	81.1111	8.47e-102
scaffold1.t667	EVM scaffold1.g667 scaffold1:2154077-2158188(+)	885	255	884	PIL31936.1	hypothetical protein GSI_06640 [Ganoderma sinense ZZ0214-1]	696	75	696	634	69.0852	2.96e-283
scaffold1.t668	EVM scaffold1.g668 scaffold1:2158457-2161437(+)	702	1	701	PIL31935.1	hypothetical protein GSI_06639 [Ganoderma sinense ZZ0214-1]	734	1	734	734	74.2507	0
scaffold1.t669	EVM scaffold1.g669 scaffold1:2161825-2162858(+)	253	1	252	TBU48304.1	Isopentenyldiphosphate isomerase [Dichomitus squalens] TBU65103.1 Isopentenyldiphosphate isomerase [Dichomitus squalens]	281	30	281	252	94.8413	8.76e-176
scaffold1.t673	EVM scaffold1.g673 scaffold1:2168887-2169364(-)	124	1	123	KAF2110469.1	hypothetical protein BDV96DRAFT_604039 [Lophiotrema nucula]	120	1	120	123	56.0976	7.18e-43
scaffold1.t674	EVM scaffold1.g674 scaffold1:2170496-2170970(-)	122	7	121	KAF2110469.1	hypothetical protein BDV96DRAFT_604039 [Lophiotrema nucula]	120	5	120	116	56.0345	5.44e-42
scaffold1.t675	EVM scaffold1.g675 scaffold1:2172050-2172511(-)	119	1	118	KAF2110469.1	hypothetical protein BDV96DRAFT_604039 [Lophiotrema nucula]	120	1	120	120	56.6667	8.39e-43
scaffold1.t676	EVM scaffold1.g676 scaffold1:2173171-2174574(-)	372	1	371	TBU35285.1	hypothetical protein BD311DRAFT_801941 [Dichomitus squalens] TBU38929.1 hypothetical protein BD309DRAFT_902626 [Dichomitus squalens] TBU65114.1 hypothetical protein BD310DRAFT_302373 [Dichomitus squalens]	376	1	376	381	60.3675	2.98e-148
scaffold1.t677	EVM scaffold1.g677 scaffold1:2175175-2175796(+)	127	1	126	TBU38930.1	mitochondrial pyruvate carrier [Dichomitus squalens] TBU65115.1 mitochondrial pyruvate carrier [Dichomitus squalens]	127	1	127	127	85.0394	1.24e-75
scaffold1.t678	EVM scaffold1.g678 scaffold1:2175967-2179596(-)	857	35	856	PIL31925.1	hypothetical protein GSI_06629 [Ganoderma sinense ZZ0214-1]	828	1	828	828	84.2995	0
scaffold1.t679	EVM scaffold1.g679 scaffold1:2182538-2183293(+)	155	1	154	OSD03399.1	hypothetical protein PYCCODRAFT_1458426 [Trametes coccinea BRFM310]	154	1	154	154	94.8052	8.11e-101
scaffold1.t680	EVM scaffold1.g680 scaffold1:2183827-2185295(+)	452	1	443	TBU35291.1	phospho protein phosphatase PPZ [Dichomitus squalens]	483	1	445	445	89.6629	2.85e-289
scaffold1.t681	EVM scaffold1.g681 scaffold1:2186278-2188164(-)	399	1	397	TBU35293.1	serine protease [Dichomitus squalens] TBU38937.1 serine protease [Dichomitus squalens] TBU65119.1 serine protease [Dichomitus squalens]	396	1	395	397	81.1083	3.1e-221
scaffold1.t682	EVM scaffold1.g682 scaffold1:2189296-2190730(-)	406	1	405	PIL31921.1	transporter [Ganoderma sinense ZZ0214-1]	403	1	403	405	79.5062	1.43e-225
scaffold1.t683	EVM scaffold1.g683 scaffold1:2191521-2192209(-)	211	1	210	RPD62899.1	dihydrofolate reductase [Lentinus tigrinus ALCF2SS1-6] RPD82511.1 dihydrofolate reductase [Lentinus tigrinus ALCF2SS1-7]	211	1	211	211	77.2512	1.91e-122
scaffold1.t684	EVM scaffold1.g684 scaffold1:2192449-2193730(-)	294	1	289	XP_007360236.1	RTA1 like protein [Dichomitus squalens LYAD-421 SS1] EJF66739.1 RTA1 like protein [Dichomitus squalens LYAD-421 SS1] TBU35297.1 RTA1 like protein [Dichomitus squalens] TBU38941.1 RTA1 like protein [Dichomitus squalens]	294	1	291	294	68.0272	1.18e-136
scaffold1.t685	EVM scaffold1.g685 scaffold1:2194911-2195743(-)	241	1	238	KZP18912.1	phenazine biosynthesis-like protein [Fibularhizoctonia sp. CBS 109695]	310	1	235	239	58.9958	1.13e-90
scaffold1.t686	EVM scaffold1.g686 scaffold1:2196221-2197711(-)	321	1	316	PIL22831.1	transporter [Ganoderma sinense ZZ0214-1]	320	1	316	316	76.2658	9.01e-173
scaffold1.t687	EVM scaffold1.g687 scaffold1:2199348-2200151(-)	201	1	199	XP_007360240.1	SGS-domain-containing protein [Dichomitus squalens LYAD-421 SS1] EJF66743.1 SGS-domain-containing protein [Dichomitus squalens LYAD-421 SS1] TBU37731.1 SGS-domain-containing protein [Dichomitus squalens] TBU65131.1 SGS-domain-containing protein [Dichomitus squalens]	200	1	199	199	82.9146	3.38e-120
scaffold1.t688	EVM scaffold1.g688 scaffold1:2200542-2201953(+)	355	1	354	TBU35304.1	hypothetical protein BD311DRAFT_745929 [Dichomitus squalens]	354	1	354	355	79.1549	2.43e-201
scaffold1.t689	EVM scaffold1.g689 scaffold1:2202570-2205553(+)	833	1	826	PIL31913.1	hypothetical protein GSI_06617 [Ganoderma sinense ZZ0214-1]	830	1	827	834	76.4988	0
scaffold1.t690	EVM scaffold1.g690 scaffold1:2206635-2208210(-)	458	1	457	PIL31909.1	hypothetical protein GSI_06613 [Ganoderma sinense ZZ0214-1]	456	1	456	457	73.7418	5.1e-250
scaffold1.t692	EVM scaffold1.g692 scaffold1:2210595-2211056(+)	119	1	118	KAF2110469.1	hypothetical protein BDV96DRAFT_604039 [Lophiotrema nucula]	120	1	120	120	57.5	1.53e-45
scaffold1.t693	EVM scaffold1.g693 scaffold1:2211778-2212558(+)	190	1	182	XP_007360244.1	uncharacterized protein DICSQDRAFT_158469 [Dichomitus squalens LYAD-421 SS1] EJF66747.1 hypothetical protein DICSQDRAFT_158469 [Dichomitus squalens LYAD-421 SS1]	195	1	187	200	37	1.44e-12
scaffold1.t694	EVM scaffold1.g694 scaffold1:2212925-2215507(-)	490	176	469	PIL31908.1	hypothetical protein GSI_06612 [Ganoderma sinense ZZ0214-1]	571	246	545	303	68.3168	2.89e-97
scaffold1.t695	EVM scaffold1.g695 scaffold1:2217067-2218526(+)	361	1	358	PIL31907.1	hypothetical protein GSI_06611 [Ganoderma sinense ZZ0214-1]	357	1	355	358	82.6816	1.24e-210
scaffold1.t696	EVM scaffold1.g696 scaffold1:2218999-2220348(+)	315	20	314	TBU35312.1	Isochorismatase hydrolase [Dichomitus squalens]	323	22	323	302	82.4503	4.76e-181
scaffold1.t697	EVM scaffold1.g697 scaffold1:2220759-2224057(-)	840	231	839	TBU45084.1	hypothetical protein BD309DRAFT_1071784 [Dichomitus squalens]	736	97	736	647	62.1329	6.04e-213
scaffold1.t698	EVM scaffold1.g698 scaffold1:2225345-2226480(-)	243	1	242	XP_007360250.1	ras-domain-containing protein [Dichomitus squalens LYAD-421 SS1] EJF66754.1 ras-domain-containing protein [Dichomitus squalens LYAD-421 SS1] TBU35316.1 ras-domain-containing protein [Dichomitus squalens] TBU45087.1 ras-domain-containing protein [Dichomitus squalens] TBU63886.1 ras-domain-containing protein [Dichomitus squalens]	242	1	242	242	96.281	4.64e-166
scaffold1.t699	EVM scaffold1.g699 scaffold1:2226921-2228522(-)	453	1	452	PIL31903.1	hypothetical protein GSI_06607 [Ganoderma sinense ZZ0214-1]	452	1	452	452	90.708	1.14e-306
scaffold1.t700	EVM scaffold1.g700 scaffold1:2228891-2230160(+)	332	1	330	PIL31902.1	hypothetical protein GSI_06606 [Ganoderma sinense ZZ0214-1]	340	1	340	340	85.5882	2.29e-215
scaffold1.t701	EVM scaffold1.g701 scaffold1:2230905-2235018(-)	798	2	796	CDO71619.1	hypothetical protein BN946_scf184911.g89 [Trametes cinnabarina]	795	3	794	831	78.8207	0
scaffold1.t702	EVM scaffold1.g702 scaffold1:2235408-2236469(+)	262	1	261	TBU63881.1	NAD(P)-binding protein [Dichomitus squalens]	261	1	261	261	93.1034	1.86e-170
scaffold1.t703	EVM scaffold1.g703 scaffold1:2236570-2239089(-)	539	1	361	XP_007360256.1	peroxisome membrane protein [Dichomitus squalens LYAD-421 SS1] EJF66760.1 peroxisome membrane protein [Dichomitus squalens LYAD-421 SS1]	364	1	361	361	89.1967	1.23e-227
scaffold1.t704	EVM scaffold1.g704 scaffold1:2239999-2241657(+)	495	1	492	PIL31896.1	hypothetical protein GSI_06600 [Ganoderma sinense ZZ0214-1]	494	1	492	492	85.9756	6.02e-298
scaffold1.t705	EVM scaffold1.g705 scaffold1:2242741-2245349(-)	761	1	759	VWO96713.1	Magnesium transporter ALR2 [Ganoderma boninense]	757	1	756	760	73.9474	0
scaffold1.t706	EVM scaffold1.g706 scaffold1:2245652-2247151(-)	426	1	423	TBU35327.1	hypothetical protein BD311DRAFT_745973 [Dichomitus squalens] TBU45098.1 hypothetical protein BD309DRAFT_956935 [Dichomitus squalens]	425	1	423	429	61.5385	8.79e-139
scaffold1.t707	EVM scaffold1.g707 scaffold1:2248598-2253307(-)	1315	1	1302	TBU45100.1	hypothetical protein BD309DRAFT_1079573 [Dichomitus squalens]	1307	1	1298	1302	80.6452	0
scaffold1.t708	EVM scaffold1.g708 scaffold1:2253615-2255991(-)	479	1	478	TBU45101.1	hypothetical protein BD309DRAFT_860932 [Dichomitus squalens] TBU63871.1 hypothetical protein BD310DRAFT_1018680 [Dichomitus squalens]	480	1	480	480	74.5833	4.84e-271
scaffold1.t709	EVM scaffold1.g709 scaffold1:2256589-2257795(-)	329	1	328	TBU35331.1	hypothetical protein BD311DRAFT_745984 [Dichomitus squalens]	328	1	328	328	78.6585	1.15e-179
scaffold1.t710	EVM scaffold1.g710 scaffold1:2258146-2259175(-)	289	2	288	PIL31889.1	hypothetical protein GSI_06593 [Ganoderma sinense ZZ0214-1]	289	3	289	287	96.1672	1.98e-197
scaffold1.t711	EVM scaffold1.g711 scaffold1:2259448-2261370(+)	551	1	550	RDX55778.1	phosphoacetylglucosamine mutase [Polyporus brumalis] TFK93504.1 phosphoacetylglucosamine mutase [Polyporus arcularius HHB13444]	550	1	550	550	89.2727	0
scaffold1.t712	EVM scaffold1.g712 scaffold1:2261711-2263299(+)	341	1	340	TBU35334.1	N-terminal nucleophile aminohydrolase [Dichomitus squalens] TBU45105.1 N-terminal nucleophile aminohydrolase [Dichomitus squalens] TBU63867.1 N-terminal nucleophile aminohydrolase [Dichomitus squalens]	340	1	340	340	89.4118	6.91e-233
scaffold1.t713	EVM scaffold1.g713 scaffold1:2263585-2264956(+)	360	1	359	TBU35335.1	hypothetical protein BD311DRAFT_801983 [Dichomitus squalens]	359	1	359	359	93.8719	5.94e-239
scaffold1.t714	EVM scaffold1.g714 scaffold1:2265099-2265695(-)	191	1	190	XP_007360268.1	molybdenum cofactor synthesis 2 [Dichomitus squalens LYAD-421 SS1] EJF66773.1 molybdenum cofactor synthesis 2 [Dichomitus squalens LYAD-421 SS1] TBU35336.1 molybdenum cofactor synthesis 2 [Dichomitus squalens] TBU63865.1 molybdenum cofactor synthesis 2 [Dichomitus squalens]	178	1	178	190	78.9474	8.81e-97
scaffold1.t715	EVM scaffold1.g715 scaffold1:2266136-2269281(+)	796	1	795	XP_007360269.1	indigoidine synthase A-like protein [Dichomitus squalens LYAD-421 SS1] EJF66774.1 indigoidine synthase A-like protein [Dichomitus squalens LYAD-421 SS1] TBU45108.1 indigoidine synthase A-like protein [Dichomitus squalens]	791	1	791	796	86.3065	0
scaffold1.t716	EVM scaffold1.g716 scaffold1:2269339-2271951(-)	693	5	689	TBU63863.1	P-loop containing nucleoside triphosphate hydrolase protein, partial [Dichomitus squalens]	714	17	711	695	75.9712	0
scaffold1.t717	EVM scaffold1.g717 scaffold1:2272218-2273585(-)	313	1	312	PIL31884.1	transporter [Ganoderma sinense ZZ0214-1]	312	1	312	312	97.1154	4.4e-215
scaffold1.t718	EVM scaffold1.g718 scaffold1:2274473-2276638(-)	523	1	494	XP_007360271.1	uncharacterized protein DICSQDRAFT_75809 [Dichomitus squalens LYAD-421 SS1] EJF66776.1 hypothetical protein DICSQDRAFT_75809 [Dichomitus squalens LYAD-421 SS1] TBU35340.1 PINIT domain-containing protein [Dichomitus squalens] TBU45111.1 PINIT domain-containing protein [Dichomitus squalens] TBU63861.1 PINIT domain-containing protein [Dichomitus squalens]	699	1	494	495	85.4545	4.23e-309
scaffold1.t719	EVM scaffold1.g719 scaffold1:2276917-2277832(+)	193	1	192	TBU35341.1	nuclear movement protein nudC [Dichomitus squalens]	192	1	192	192	91.1458	9.55e-123
scaffold1.t720	EVM scaffold1.g720 scaffold1:2278218-2279024(-)	251	1	77	PIL31881.1	hypothetical protein GSI_06585 [Ganoderma sinense ZZ0214-1]	250	1	76	77	74.026	1.89e-27
scaffold1.t721	EVM scaffold1.g721 scaffold1:2279450-2281942(+)	737	1	736	TBU35343.1	hypothetical protein BD311DRAFT_746002 [Dichomitus squalens]	725	1	725	737	81.8182	0
scaffold1.t722	EVM scaffold1.g722 scaffold1:2282281-2284468(-)	566	1	556	TBU35344.1	WD40 repeat-like protein [Dichomitus squalens]	552	1	551	562	67.6157	7.21e-264
scaffold1.t723	EVM scaffold1.g723 scaffold1:2284709-2285316(+)	165	1	164	TFK94457.1	hypothetical protein K466DRAFT_536109 [Polyporus arcularius HHB13444]	170	1	164	164	83.5366	1.05e-84
scaffold1.t724	EVM scaffold1.g724 scaffold1:2285577-2286052(-)	140	1	139	TBU45117.1	hypothetical protein BD309DRAFT_891192 [Dichomitus squalens]	789	643	789	147	51.7007	2.17e-36
scaffold1.t725	EVM scaffold1.g725 scaffold1:2286087-2288260(-)	651	1	645	PIL31877.1	hypothetical protein GSI_06581 [Ganoderma sinense ZZ0214-1]	783	1	647	665	55.188	9.74e-172
scaffold1.t726	EVM scaffold1.g726 scaffold1:2288971-2289540(-)	145	1	144	OSD03157.1	ribosomal protein S9 [Trametes coccinea BRFM310]	144	1	144	144	99.3056	6.58e-93
scaffold1.t727	EVM scaffold1.g727 scaffold1:2289926-2290905(+)	293	1	291	TBU63853.1	ribosomal protein L4 domain-containing protein [Dichomitus squalens]	294	1	293	293	81.9113	8.79e-162
scaffold1.t728	EVM scaffold1.g728 scaffold1:2291180-2292426(+)	339	1	338	PIL31862.1	transcription factor [Ganoderma sinense ZZ0214-1]	339	1	339	339	94.6903	1.62e-228
scaffold1.t729	EVM scaffold1.g729 scaffold1:2292788-2294231(-)	461	1	460	TBU45122.1	hypothetical protein BD309DRAFT_1008795 [Dichomitus squalens]	462	1	462	462	90.0433	2.59e-296
scaffold1.t730	EVM scaffold1.g730 scaffold1:2294458-2296197(+)	561	1	560	XP_007360281.1	imidazole glycerol phosphate synthase HisHF [Dichomitus squalens LYAD-421 SS1] EJF66786.1 imidazole glycerol phosphate synthase HisHF [Dichomitus squalens LYAD-421 SS1]	560	1	560	560	87.1429	0
scaffold1.t731	EVM scaffold1.g731 scaffold1:2296727-2298322(-)	446	1	445	TBU35352.1	hypothetical protein BD311DRAFT_801999 [Dichomitus squalens]	476	1	476	482	77.5934	4.69e-250
scaffold1.t732	EVM scaffold1.g732 scaffold1:2298835-2300648(-)	326	1	325	VWO96774.1	Uncharacterized protein [Ganoderma boninense]	395	1	395	396	69.9495	4e-193
scaffold1.t733	EVM scaffold1.g733 scaffold1:2301720-2302522(+)	209	1	208	PIL31857.1	hypothetical protein GSI_06561 [Ganoderma sinense ZZ0214-1]	208	1	208	208	90.8654	5.78e-125
scaffold1.t734	EVM scaffold1.g734 scaffold1:2302819-2304611(-)	522	1	521	VWO96775.1	Nitrate reductase [Ganoderma boninense]	523	1	523	523	86.2333	0
scaffold1.t735	EVM scaffold1.g735 scaffold1:2305178-2306136(-)	292	4	291	XP_007359808.1	Ser/Thr protein phosphatase protein [Dichomitus squalens LYAD-421 SS1] EJF66790.1 Ser/Thr protein phosphatase protein [Dichomitus squalens LYAD-421 SS1] TBU34812.1 Ser/Thr protein phosphatase protein [Dichomitus squalens] TBU63845.1 Ser/Thr protein phosphatase protein [Dichomitus squalens]	290	4	290	288	72.9167	2.71e-157
scaffold1.t736	EVM scaffold1.g736 scaffold1:2307194-2308993(+)	513	1	512	PIL31854.1	hypothetical protein GSI_06558 [Ganoderma sinense ZZ0214-1]	522	1	522	531	59.5104	5.4e-174
scaffold1.t737	EVM scaffold1.g737 scaffold1:2310215-2311445(-)	278	1	277	RPD55836.1	hypothetical protein L227DRAFT_294212 [Lentinus tigrinus ALCF2SS1-6]	266	1	265	277	78.3394	2.02e-124
scaffold1.t739	EVM scaffold1.g739 scaffold1:2312813-2315499(-)	770	1	757	TBU34808.1	TFIID and SAGA subunit [Dichomitus squalens] TBU39070.1 TFIID and SAGA subunit [Dichomitus squalens]	765	1	761	761	91.1958	0
scaffold1.t740	EVM scaffold1.g740 scaffold1:2315860-2318774(-)	718	1	717	VWO96695.1	Pre-mRNA-splicing ATP-dependent RNA helicase PRP28 (EC [Ganoderma boninense]	713	1	713	717	86.3319	0
scaffold1.t741	EVM scaffold1.g741 scaffold1:2319133-2321193(-)	546	25	545	XP_007360288.1	NADPH oxidase isoform 1 [Dichomitus squalens LYAD-421 SS1] EJF66796.1 NADPH oxidase isoform 1 [Dichomitus squalens LYAD-421 SS1] TBU34806.1 NADPH oxidase [Dichomitus squalens] TBU39068.1 NADPH oxidase [Dichomitus squalens] TBU63840.1 NADPH oxidase [Dichomitus squalens]	557	37	557	521	92.8983	0
scaffold1.t742	EVM scaffold1.g742 scaffold1:2321985-2322914(-)	215	1	214	VWO96698.1	Spindle assembly checkpoint component MAD2 [Ganoderma boninense]	212	1	212	214	90.6542	1.03e-125
scaffold1.t743	EVM scaffold1.g743 scaffold1:2323300-2324737(-)	423	1	422	PIL31847.1	hypothetical protein GSI_06551 [Ganoderma sinense ZZ0214-1]	433	1	433	437	63.8444	1.07e-170
scaffold1.t744	EVM scaffold1.g744 scaffold1:2325364-2326210(-)	199	1	192	TBU34803.1	zf-C3HC4-domain-containing protein [Dichomitus squalens]	272	1	200	200	71	2.19e-97
scaffold1.t745	EVM scaffold1.g745 scaffold1:2327280-2328026(+)	174	1	173	TBU63836.1	mitochondrial carrier [Dichomitus squalens]	307	135	307	173	91.9075	1.33e-111
scaffold1.t746	EVM scaffold1.g746 scaffold1:2330009-2330248(-)	70	1	69	TBU34801.1	Ima1 N-terminal domain-containing protein [Dichomitus squalens]	545	1	69	69	92.7536	1.34e-39
scaffold1.t747	EVM scaffold1.g747 scaffold1:2330487-2334767(+)	926	324	925	TBU34799.1	beta-glucan synthesis-associated protein [Dichomitus squalens]	594	1	594	603	78.607	0
scaffold1.t748	EVM scaffold1.g748 scaffold1:2335367-2337733(+)	601	1	600	XP_007360295.1	glycoside hydrolase family 16 protein [Dichomitus squalens LYAD-421 SS1] EJF66804.1 glycoside hydrolase family 16 protein [Dichomitus squalens LYAD-421 SS1] TBU49859.1 glycoside hydrolase family 16 protein [Dichomitus squalens] TBU63832.1 glycoside hydrolase family 16 protein [Dichomitus squalens]	600	1	600	600	89.5	0
scaffold1.t749	EVM scaffold1.g749 scaffold1:2338427-2343323(-)	1224	68	1223	PIL31840.1	hypothetical protein GSI_06544 [Ganoderma sinense ZZ0214-1]	1324	151	1322	1174	78.5349	0
scaffold1.t750	EVM scaffold1.g750 scaffold1:2344236-2346852(+)	701	1	700	PIL31839.1	hypothetical protein GSI_06543 [Ganoderma sinense ZZ0214-1]	703	1	703	704	90.483	0
scaffold1.t751	EVM scaffold1.g751 scaffold1:2347035-2350969(-)	839	1	589	PIL31837.1	transporter [Ganoderma sinense ZZ0214-1]	594	1	589	590	81.1864	0
scaffold1.t752	EVM scaffold1.g752 scaffold1:2351293-2353816(+)	646	105	639	TBU63826.1	WD40 repeat-like protein [Dichomitus squalens]	859	39	586	549	79.235	0
scaffold1.t753	EVM scaffold1.g753 scaffold1:2354125-2357417(+)	682	16	681	KAF7793411.1	hypothetical protein EIP86_004523 [Pleurotus ostreatoroseus]	654	5	654	669	65.6203	3.48e-310
scaffold1.t754	EVM scaffold1.g754 scaffold1:2357923-2359664(-)	543	1	541	XP_007360301.1	pali-domain-containing protein [Dichomitus squalens LYAD-421 SS1] EJF66811.1 pali-domain-containing protein [Dichomitus squalens LYAD-421 SS1]	574	1	573	575	78.9565	1.91e-296
scaffold1.t755	EVM scaffold1.g755 scaffold1:2361248-2362039(-)	246	1	245	XP_007359875.1	uncharacterized protein DICSQDRAFT_47066 [Dichomitus squalens LYAD-421 SS1] EJF66812.1 hypothetical protein DICSQDRAFT_47066 [Dichomitus squalens LYAD-421 SS1]	245	1	245	245	81.6327	1.45e-150
scaffold1.t756	EVM scaffold1.g756 scaffold1:2362578-2365669(+)	843	1	842	PIL31830.1	hypothetical protein GSI_06534 [Ganoderma sinense ZZ0214-1]	842	1	842	842	97.3872	0
scaffold1.t757	EVM scaffold1.g757 scaffold1:2367166-2367484(-)	64	1	63	XP_007359895.1	uncharacterized protein DICSQDRAFT_47418 [Dichomitus squalens LYAD-421 SS1] EJF66814.1 hypothetical protein DICSQDRAFT_47418 [Dichomitus squalens LYAD-421 SS1] TBU34786.1 hypothetical protein BD311DRAFT_773829 [Dichomitus squalens] TBU49871.1 hypothetical protein BD309DRAFT_850379 [Dichomitus squalens] TBU63820.1 hypothetical protein BD310DRAFT_944906 [Dichomitus squalens]	63	1	63	63	100	7.12e-48
scaffold1.t758	EVM scaffold1.g758 scaffold1:2370373-2373486(+)	748	9	731	THH23090.1	hypothetical protein EUX98_g8089 [Antrodiella citrinella]	978	41	668	738	55.9621	3.2e-247
scaffold1.t759	EVM scaffold1.g759 scaffold1:2373780-2375055(+)	340	1	339	PIL31826.1	hypothetical protein GSI_06530 [Ganoderma sinense ZZ0214-1]	338	1	338	343	74.9271	1.08e-159
scaffold1.t760	EVM scaffold1.g760 scaffold1:2375350-2377349(-)	486	1	485	VWO96720.1	Vacuolar protein sorting-associated protein 27 [Ganoderma boninense]	489	1	489	491	82.6884	9.35e-259
scaffold1.t761	EVM scaffold1.g761 scaffold1:2377918-2379676(-)	549	67	547	TBU49875.1	seryl-tRNA synthetase [Dichomitus squalens]	1021	24	507	484	87.6033	1.35e-297
scaffold1.t762	EVM scaffold1.g762 scaffold1:2379758-2381206(+)	345	1	344	XP_007360306.1	P-loop containing nucleoside triphosphate hydrolase protein [Dichomitus squalens LYAD-421 SS1] EJF66818.1 P-loop containing nucleoside triphosphate hydrolase protein [Dichomitus squalens LYAD-421 SS1] TBU34780.1 P-loop containing nucleoside triphosphate hydrolase protein [Dichomitus squalens] TBU63814.1 P-loop containing nucleoside triphosphate hydrolase protein [Dichomitus squalens]	344	1	344	344	96.5116	1.22e-244
scaffold1.t763	EVM scaffold1.g763 scaffold1:2381494-2382652(+)	315	1	311	PIL31820.1	ATP-binding cassette transporter [Ganoderma sinense ZZ0214-1]	312	1	309	311	89.7106	2.95e-193
scaffold1.t764	EVM scaffold1.g764 scaffold1:2384690-2386110(+)	413	1	412	TBU34778.1	hypothetical protein BD311DRAFT_773819 [Dichomitus squalens]	492	74	492	427	74.4731	1e-199
scaffold1.t765	EVM scaffold1.g765 scaffold1:2386972-2388442(-)	449	2	448	TBU49881.1	hypothetical protein BD309DRAFT_946440 [Dichomitus squalens]	422	3	422	457	60.3939	5.54e-140
scaffold1.t766	EVM scaffold1.g766 scaffold1:2389320-2395283(-)	1412	2	961	PIL31816.1	hypothetical protein GSI_06520 [Ganoderma sinense ZZ0214-1]	1168	98	1038	965	61.8653	0
scaffold1.t767	EVM scaffold1.g767 scaffold1:2396668-2397358(+)	169	1	168	TBU34771.1	RNA polymerase Rpb6 [Dichomitus squalens]	166	1	166	168	91.6667	1.82e-92
scaffold1.t768	EVM scaffold1.g768 scaffold1:2397673-2399383(-)	515	3	513	TBU49888.1	DHS-like NAD/FAD-binding domain-containing protein [Dichomitus squalens]	512	2	511	511	88.2583	0
scaffold1.t769	EVM scaffold1.g769 scaffold1:2400967-2402108(-)	306	1	305	TBU34768.1	ribonuclease T2 [Dichomitus squalens]	305	1	305	305	84.2623	4.66e-202
scaffold1.t770	EVM scaffold1.g770 scaffold1:2403108-2406610(-)	586	334	575	XP_012183737.1	predicted protein [Fibroporia radiculosa] CCM04454.1 predicted protein [Fibroporia radiculosa]	345	38	279	242	91.3223	2.15e-144
scaffold1.t771	EVM scaffold1.g771 scaffold1:2407175-2408759(-)	470	1	463	TBU34764.1	hypothetical protein BD311DRAFT_773808 [Dichomitus squalens]	604	134	599	467	69.8073	1.46e-207
scaffold1.t772	EVM scaffold1.g772 scaffold1:2409830-2411449(+)	469	2	442	TBU49894.1	hypothetical protein BD309DRAFT_946458 [Dichomitus squalens]	512	52	486	445	67.6404	4.58e-196
scaffold1.t773	EVM scaffold1.g773 scaffold1:2411583-2415395(-)	944	75	943	XP_007360319.1	uncharacterized protein DICSQDRAFT_142410 [Dichomitus squalens LYAD-421 SS1] EJF66832.1 hypothetical protein DICSQDRAFT_142410 [Dichomitus squalens LYAD-421 SS1]	981	1	981	986	65.0101	0
scaffold1.t774	EVM scaffold1.g774 scaffold1:2416844-2417601(-)	216	1	215	TBU63797.1	mitochondrial protein required for respiration [Dichomitus squalens]	265	24	238	215	87.4419	3.74e-136
scaffold1.t775	EVM scaffold1.g775 scaffold1:2417850-2421746(+)	1078	3	1077	PIL31801.1	hypothetical protein GSI_06505 [Ganoderma sinense ZZ0214-1]	1102	28	1102	1075	95.907	0
scaffold1.t776	EVM scaffold1.g776 scaffold1:2422374-2425588(-)	1022	1	1021	TBU34759.1	hypothetical protein BD311DRAFT_784337 [Dichomitus squalens]	1043	1	1043	1072	63.6194	0
scaffold1.t777	EVM scaffold1.g777 scaffold1:2428026-2429043(-)	251	1	250	TFK94395.1	hypothetical protein K466DRAFT_476561 [Polyporus arcularius HHB13444]	253	1	253	253	85.3755	3.97e-142
scaffold1.t778	EVM scaffold1.g778 scaffold1:2429273-2430672(+)	428	1	427	PIL31804.1	hypothetical protein GSI_06508 [Ganoderma sinense ZZ0214-1]	429	1	429	429	77.1562	3.76e-164
scaffold1.t779	EVM scaffold1.g779 scaffold1:2431135-2433197(+)	531	7	526	PIL31805.1	MFS general substrate transporter [Ganoderma sinense ZZ0214-1]	531	5	528	524	77.2901	5.42e-287
scaffold1.t780	EVM scaffold1.g780 scaffold1:2433600-2437784(-)	996	1	993	TBU63791.1	fungal-specific transcription factor domain-containing protein [Dichomitus squalens]	950	1	946	1002	68.1637	0
scaffold1.t781	EVM scaffold1.g781 scaffold1:2438158-2439244(+)	233	1	230	TBU34754.1	DNA-binding protein [Dichomitus squalens] TBU49904.1 DNA-binding protein [Dichomitus squalens] TBU63790.1 DNA-binding protein [Dichomitus squalens]	232	1	230	230	83.0435	2.44e-131
scaffold1.t782	EVM scaffold1.g782 scaffold1:2439346-2441219(-)	471	1	470	TBU63789.1	hypothetical protein BD310DRAFT_841081 [Dichomitus squalens]	470	1	470	470	95.5319	0
scaffold1.t783	EVM scaffold1.g783 scaffold1:2441450-2443856(+)	589	1	588	XP_007360328.1	uncharacterized protein DICSQDRAFT_151254, partial [Dichomitus squalens LYAD-421 SS1] EJF66842.1 hypothetical protein DICSQDRAFT_151254, partial [Dichomitus squalens LYAD-421 SS1]	601	1	601	602	87.5415	0
scaffold1.t784	EVM scaffold1.g784 scaffold1:2443955-2448110(-)	1224	1	1223	AGW47783.1	RNA polymerase subunit 2 [Ganoderma lucidum]	1223	1	1223	1223	98.6917	0
scaffold1.t785	EVM scaffold1.g785 scaffold1:2450054-2451536(+)	457	1	456	PIL31796.1	hypothetical protein GSI_06500 [Ganoderma sinense ZZ0214-1]	456	1	456	456	92.5439	0
scaffold1.t786	EVM scaffold1.g786 scaffold1:2451880-2453034(-)	306	1	305	PIL31795.1	hypothetical protein GSI_06499 [Ganoderma sinense ZZ0214-1]	306	1	306	306	85.6209	1.8e-197
scaffold1.t787	EVM scaffold1.g787 scaffold1:2453219-2455140(+)	416	20	414	TBU34747.1	FMN-linked oxidoreductase [Dichomitus squalens]	481	68	462	395	88.6076	1.13e-269
scaffold1.t788	EVM scaffold1.g788 scaffold1:2455425-2457512(-)	604	1	591	XP_007360334.1	ABC1-domain-containing protein [Dichomitus squalens LYAD-421 SS1] EJF66849.1 ABC1-domain-containing protein [Dichomitus squalens LYAD-421 SS1]	701	106	696	591	85.11	0
scaffold1.t789	EVM scaffold1.g789 scaffold1:2458805-2462567(+)	1113	1	1112	VWO94268.1	Uncharacterized protein [Ganoderma boninense]	1274	113	1274	1176	65.8163	0
scaffold1.t790	EVM scaffold1.g790 scaffold1:2463369-2464132(+)	194	1	179	RPD55900.1	hypothetical protein L227DRAFT_566416 [Lentinus tigrinus ALCF2SS1-6]	244	1	231	231	44.1558	4.45e-38
scaffold1.t791	EVM scaffold1.g791 scaffold1:2464803-2467198(-)	543	32	542	PIL26869.1	MFS general substrate transporter [Ganoderma sinense ZZ0214-1]	548	39	548	513	81.4815	7.67e-306
scaffold1.t792	EVM scaffold1.g792 scaffold1:2467577-2468449(+)	219	33	218	RDX51049.1	hypothetical protein OH76DRAFT_1401815 [Polyporus brumalis]	206	20	206	187	83.9572	2.41e-96
scaffold1.t793	EVM scaffold1.g793 scaffold1:2468832-2470337(-)	464	1	302	RPD55903.1	hypothetical protein L227DRAFT_296777 [Lentinus tigrinus ALCF2SS1-6]	469	1	322	335	36.7164	8.53e-28
scaffold1.t794	EVM scaffold1.g794 scaffold1:2470489-2471465(+)	279	12	262	VWO96880.1	UhbW1 protein [Ganoderma boninense]	342	13	261	254	46.8504	4.23e-63
scaffold1.t795	EVM scaffold1.g795 scaffold1:2472858-2475287(-)	731	1	729	RDX51052.1	mitochondrial intermediate peptidase [Polyporus brumalis]	775	1	729	729	81.07	0
scaffold1.t796	EVM scaffold1.g796 scaffold1:2475741-2477925(-)	548	4	547	PIL31766.1	hypothetical protein GSI_06470 [Ganoderma sinense ZZ0214-1]	548	3	548	547	88.117	0
scaffold1.t797	EVM scaffold1.g797 scaffold1:2478218-2478794(-)	137	1	136	TBU49923.1	hypothetical protein BD309DRAFT_996522 [Dichomitus squalens] TBU63772.1 hypothetical protein BD310DRAFT_915883 [Dichomitus squalens]	135	1	135	136	81.6176	1.87e-63
scaffold1.t798	EVM scaffold1.g798 scaffold1:2479075-2480400(+)	351	1	350	TBU63771.1	eukaryotic integral membrane protein [Dichomitus squalens]	349	1	349	350	88	5.8e-193
scaffold1.t799	EVM scaffold1.g799 scaffold1:2480747-2484058(+)	902	1	901	TBU34734.1	hypothetical protein BD311DRAFT_802305 [Dichomitus squalens]	901	1	901	905	75.6906	0
scaffold1.t800	EVM scaffold1.g800 scaffold1:2484709-2486570(+)	389	65	388	RPD82377.1	hypothetical protein L226DRAFT_528545 [Lentinus tigrinus ALCF2SS1-7]	329	5	329	325	72.9231	1.09e-167
scaffold1.t801	EVM scaffold1.g801 scaffold1:2486952-2487372(-)	71	1	70	RPD55911.1	secE/sec61-gamma protein [Lentinus tigrinus ALCF2SS1-6] RPD82376.1 secE/sec61-gamma protein [Lentinus tigrinus ALCF2SS1-7]	70	1	70	70	97.1429	3.65e-42
scaffold1.t802	EVM scaffold1.g802 scaffold1:2488073-2490013(+)	618	1	617	XP_007360346.1	uncharacterized protein DICSQDRAFT_131135 [Dichomitus squalens LYAD-421 SS1] EJF66863.1 hypothetical protein DICSQDRAFT_131135 [Dichomitus squalens LYAD-421 SS1]	689	42	687	648	64.8148	8.43e-296
scaffold1.t803	EVM scaffold1.g803 scaffold1:2490198-2493771(-)	1006	1	1004	PIL31760.1	hypothetical protein GSI_06464 [Ganoderma sinense ZZ0214-1]	1009	1	1008	1008	88.8889	0
scaffold1.t804	EVM scaffold1.g804 scaffold1:2494581-2499632(-)	1245	4	1244	PIL31759.1	hypothetical protein GSI_06463 [Ganoderma sinense ZZ0214-1]	1282	62	1282	1284	72.8972	0
scaffold1.t805	EVM scaffold1.g805 scaffold1:2502891-2504857(-)	573	1	572	PIL31758.1	hypothetical protein GSI_06462 [Ganoderma sinense ZZ0214-1]	572	1	572	573	81.5009	0
scaffold1.t807	EVM scaffold1.g807 scaffold1:2507567-2509146(-)	362	1	361	TBU34724.1	hypothetical protein BD311DRAFT_746685 [Dichomitus squalens] TBU49936.1 hypothetical protein BD309DRAFT_946533 [Dichomitus squalens] TBU63760.1 hypothetical protein BD310DRAFT_915863 [Dichomitus squalens]	360	1	360	361	87.2576	4.13e-210
scaffold1.t808	EVM scaffold1.g808 scaffold1:2509992-2511861(+)	524	1	523	PIL31756.1	hypothetical protein GSI_06460 [Ganoderma sinense ZZ0214-1]	530	1	530	533	74.1088	1.03e-289
scaffold1.t809	EVM scaffold1.g809 scaffold1:2512211-2514303(+)	530	1	524	TBU34722.1	hypothetical protein BD311DRAFT_784304 [Dichomitus squalens] TBU63758.1 hypothetical protein BD310DRAFT_1035498 [Dichomitus squalens]	592	1	589	606	45.2145	4.87e-152
scaffold1.t810	EVM scaffold1.g810 scaffold1:2514864-2516879(+)	613	5	608	PIL31755.1	hypothetical protein GSI_06459 [Ganoderma sinense ZZ0214-1]	749	144	748	608	73.1908	0
scaffold1.t811	EVM scaffold1.g811 scaffold1:2518865-2520464(+)	319	1	318	XP_007360356.1	xylose reductase [Dichomitus squalens LYAD-421 SS1] EJF66874.1 xylose reductase [Dichomitus squalens LYAD-421 SS1] TBU49942.1 xylose reductase [Dichomitus squalens] TBU63753.1 xylose reductase [Dichomitus squalens]	318	1	318	318	83.6478	4.94e-199
scaffold1.t812	EVM scaffold1.g812 scaffold1:2520829-2523435(+)	816	1	814	PIL31752.1	hypothetical protein GSI_06456 [Ganoderma sinense ZZ0214-1]	816	1	815	831	70.7581	0
scaffold1.t813	EVM scaffold1.g813 scaffold1:2524768-2527134(+)	644	82	635	TBU34715.1	hypothetical protein BD311DRAFT_746669 [Dichomitus squalens]	613	31	609	593	42.3272	4.31e-150
scaffold1.t814	EVM scaffold1.g814 scaffold1:2527534-2528529(+)	312	1	311	PIL31750.1	transcription factor [Ganoderma sinense ZZ0214-1]	310	1	310	311	81.3505	3.1e-173
scaffold1.t815	EVM scaffold1.g815 scaffold1:2529250-2531706(+)	760	1	759	PIL31749.1	hypothetical protein GSI_06453 [Ganoderma sinense ZZ0214-1]	760	1	760	762	86.2205	0
scaffold1.t816	EVM scaffold1.g816 scaffold1:2532314-2533616(+)	408	45	401	PIL31748.1	transcription factor [Ganoderma sinense ZZ0214-1]	344	1	339	378	52.1164	5.83e-99
scaffold1.t817	EVM scaffold1.g817 scaffold1:2534034-2537344(-)	987	1	986	TBU49948.1	WD40 repeat-like protein [Dichomitus squalens]	985	1	985	992	80.746	0
scaffold1.t818	EVM scaffold1.g818 scaffold1:2537827-2541334(-)	858	1	857	XP_007360362.1	uncharacterized protein DICSQDRAFT_95732 [Dichomitus squalens LYAD-421 SS1] EJF66881.1 hypothetical protein DICSQDRAFT_95732 [Dichomitus squalens LYAD-421 SS1] TBU49949.1 hypothetical protein BD309DRAFT_1076103 [Dichomitus squalens] TBU63746.1 hypothetical protein BD310DRAFT_915840 [Dichomitus squalens]	877	1	877	878	92.1412	0
scaffold1.t819	EVM scaffold1.g819 scaffold1:2542879-2543799(+)	246	1	245	TBU49950.1	TB2/DP1, HVA22 family-domain-containing protein [Dichomitus squalens]	251	1	251	253	85.3755	1.64e-146
scaffold1.t820	EVM scaffold1.g820 scaffold1:2544038-2547730(-)	1106	1	1102	PIL31744.1	transcription factor [Ganoderma sinense ZZ0214-1]	1126	1	1123	1144	57.6923	2.16e-263
scaffold1.t821	EVM scaffold1.g821 scaffold1:2548000-2554055(-)	1594	432	1593	PIL31743.1	transporter [Ganoderma sinense ZZ0214-1]	1183	1	1183	1185	80.8439	0
scaffold1.t822	EVM scaffold1.g822 scaffold1:2554432-2556292(+)	586	1	585	TBU34704.1	hypothetical protein BD311DRAFT_746648 [Dichomitus squalens]	583	1	583	587	67.8024	2.42e-270
scaffold1.t823	EVM scaffold1.g823 scaffold1:2556423-2557925(-)	341	1	340	XP_007360366.1	Mg-dependent DNase [Dichomitus squalens LYAD-421 SS1] EJF66887.1 Mg-dependent DNase [Dichomitus squalens LYAD-421 SS1] TBU63737.1 Mg-dependent DNase [Dichomitus squalens]	339	1	339	340	87.3529	1.79e-221
scaffold1.t824	EVM scaffold1.g824 scaffold1:2558478-2560078(+)	424	1	423	TBU49957.1	3-ketoacyl-CoA thiolase [Dichomitus squalens]	417	1	417	423	91.0165	1.05e-272
scaffold1.t825	EVM scaffold1.g825 scaffold1:2560522-2563066(+)	788	1	787	PIL31738.1	hypothetical protein GSI_06442 [Ganoderma sinense ZZ0214-1]	788	1	788	790	90.7595	0
scaffold1.t826	EVM scaffold1.g826 scaffold1:2563751-2564827(+)	341	5	340	TBU49959.1	hypothetical protein BD309DRAFT_688937 [Dichomitus squalens]	353	4	353	350	67.1429	4.43e-80
scaffold1.t827	EVM scaffold1.g827 scaffold1:2565718-2568226(-)	691	1	683	PIL31736.1	hypothetical protein GSI_06440 [Ganoderma sinense ZZ0214-1]	702	1	699	709	72.3554	0
scaffold1.t828	EVM scaffold1.g828 scaffold1:2568896-2571110(+)	590	1	589	TBU34698.1	hypothetical protein BD311DRAFT_650076 [Dichomitus squalens]	584	2	584	589	82.1732	0
scaffold1.t829	EVM scaffold1.g829 scaffold1:2571751-2574186(+)	713	4	712	PIL31734.1	hypothetical protein GSI_06438 [Ganoderma sinense ZZ0214-1]	700	3	700	725	64	1.89e-300
scaffold1.t830	EVM scaffold1.g830 scaffold1:2574410-2578940(-)	1343	3	1342	TBU34696.1	SNF2 family N-terminal domain-containing protein [Dichomitus squalens]	1346	5	1346	1346	84.844	0
scaffold1.t831	EVM scaffold1.g831 scaffold1:2583221-2584539(-)	348	28	347	PIL31732.1	hypothetical protein GSI_06436 [Ganoderma sinense ZZ0214-1]	346	23	346	324	74.3827	1.12e-158
scaffold1.t832	EVM scaffold1.g832 scaffold1:2584958-2591516(-)	1815	1	1810	PIL31731.1	hypothetical protein GSI_06435 [Ganoderma sinense ZZ0214-1]	1772	1	1771	1829	72.0612	0
scaffold1.t833	EVM scaffold1.g833 scaffold1:2592043-2596490(+)	1184	1	1183	TBU63725.1	Sec8 exocyst complex component-specific domain-containing protein [Dichomitus squalens]	1222	34	1222	1190	87.6471	0
scaffold1.t834	EVM scaffold1.g834 scaffold1:2596641-2597863(-)	357	1	355	TBU34691.1	hypothetical protein BD311DRAFT_784277 [Dichomitus squalens]	363	1	352	356	73.5955	7.03e-178
scaffold1.t835	EVM scaffold1.g835 scaffold1:2598462-2603073(+)	1097	1	1096	PIL31728.1	hypothetical protein GSI_06432 [Ganoderma sinense ZZ0214-1]	1074	1	1074	1108	80.5957	0
scaffold1.t836	EVM scaffold1.g836 scaffold1:2604192-2605413(+)	295	1	291	TBU34688.1	kinase-like protein [Dichomitus squalens]	474	182	472	291	88.6598	1.34e-185
scaffold1.t837	EVM scaffold1.g837 scaffold1:2605691-2607298(-)	294	1	293	PIL31726.1	hypothetical protein GSI_06430 [Ganoderma sinense ZZ0214-1]	293	1	293	293	92.1502	5.52e-204
scaffold1.t838	EVM scaffold1.g838 scaffold1:2607858-2610642(-)	739	65	728	PIL31725.1	hypothetical protein GSI_06429 [Ganoderma sinense ZZ0214-1]	685	1	672	682	72.1408	0
scaffold1.t839	EVM scaffold1.g839 scaffold1:2611247-2613066(+)	497	3	486	RDX51104.1	galactose oxidase [Polyporus brumalis]	471	2	460	484	63.2231	6.47e-215
scaffold1.t840	EVM scaffold1.g840 scaffold1:2613718-2614507(+)	202	1	201	PIL31723.1	hypothetical protein GSI_06427 [Ganoderma sinense ZZ0214-1]	169	1	169	201	55.7214	5.1e-64
scaffold1.t841	EVM scaffold1.g841 scaffold1:2615624-2616001(+)	86	1	85	XP_007359776.1	uncharacterized protein DICSQDRAFT_45627 [Dichomitus squalens LYAD-421 SS1] EJF66906.1 hypothetical protein DICSQDRAFT_45627 [Dichomitus squalens LYAD-421 SS1] TBU34682.1 hypothetical protein BD311DRAFT_802259 [Dichomitus squalens] TBU41842.1 hypothetical protein BD309DRAFT_867497 [Dichomitus squalens] TBU63715.1 hypothetical protein BD310DRAFT_808404 [Dichomitus squalens]	85	1	85	85	87.0588	3.64e-51
scaffold1.t842	EVM scaffold1.g842 scaffold1:2617133-2622025(+)	1464	1	1463	TBU63714.1	hypothetical protein BD310DRAFT_520730 [Dichomitus squalens]	1463	1	1463	1471	85.5201	0
scaffold1.t843	EVM scaffold1.g843 scaffold1:2622265-2627387(-)	1480	1	1479	XP_007359769.1	U3 snoRNP-associated protein Rrp5 [Dichomitus squalens LYAD-421 SS1] EJF66908.1 U3 snoRNP-associated protein Rrp5 [Dichomitus squalens LYAD-421 SS1]	1492	1	1492	1492	84.5174	0
scaffold1.t844	EVM scaffold1.g844 scaffold1:2627707-2628585(+)	221	1	220	RPD57054.1	hypothetical protein L227DRAFT_655728 [Lentinus tigrinus ALCF2SS1-6]	220	1	220	220	98.6364	1.03e-158
scaffold1.t846	EVM scaffold1.g846 scaffold1:2631472-2632083(-)	125	1	124	TBU34677.1	ribonuclease T1 [Dichomitus squalens]	124	1	124	125	70.4	1.01e-57
scaffold1.t847	EVM scaffold1.g847 scaffold1:2633311-2635652(-)	759	1	758	PIL31716.1	hypothetical protein GSI_06420 [Ganoderma sinense ZZ0214-1]	770	1	770	780	63.8462	1.47e-277
scaffold1.t848	EVM scaffold1.g848 scaffold1:2635837-2637875(+)	643	63	642	XP_007360386.1	uncharacterized protein DICSQDRAFT_158554 [Dichomitus squalens LYAD-421 SS1] EJF66913.1 hypothetical protein DICSQDRAFT_158554 [Dichomitus squalens LYAD-421 SS1]	583	1	583	587	68.1431	6.03e-247
scaffold1.t849	EVM scaffold1.g849 scaffold1:2638480-2641044(+)	822	1	821	XP_007360387.1	uncharacterized protein DICSQDRAFT_95792 [Dichomitus squalens LYAD-421 SS1] EJF66914.1 hypothetical protein DICSQDRAFT_95792 [Dichomitus squalens LYAD-421 SS1]	823	1	823	827	83.4341	0
scaffold1.t850	EVM scaffold1.g850 scaffold1:2641434-2643262(+)	478	1	477	XP_007360388.1	PCI-domain-containing protein [Dichomitus squalens LYAD-421 SS1] EJF66915.1 PCI-domain-containing protein [Dichomitus squalens LYAD-421 SS1]	477	1	477	477	89.9371	4.58e-305
scaffold1.t851	EVM scaffold1.g851 scaffold1:2643414-2644355(-)	292	1	282	TBU34672.1	mitochondrial ribosomal protein S25-domain-containing protein [Dichomitus squalens]	285	1	282	282	86.5248	9.8e-175
scaffold1.t852	EVM scaffold1.g852 scaffold1:2645000-2645279(+)	57	6	41	TBU41832.1	hypothetical protein BD309DRAFT_867506, partial [Dichomitus squalens] TBU63702.1 hypothetical protein BD310DRAFT_807970, partial [Dichomitus squalens]	54	4	40	37	78.3784	1.56e-12
scaffold1.t853	EVM scaffold1.g853 scaffold1:2645851-2647750(+)	614	4	612	TBU34671.1	hypothetical protein BD311DRAFT_290727 [Dichomitus squalens]	602	3	602	609	61.0837	3.26e-251
scaffold1.t854	EVM scaffold1.g854 scaffold1:2649013-2651680(+)	762	1	526	TBU63700.1	hypothetical protein BD310DRAFT_520462 [Dichomitus squalens]	556	1	531	533	76.1726	5.74e-256
scaffold1.t855	EVM scaffold1.g855 scaffold1:2652379-2655765(-)	1095	104	1094	TBU34668.1	hypothetical protein BD311DRAFT_290769 [Dichomitus squalens]	1016	1	1016	1026	67.8363	0
scaffold1.t856	EVM scaffold1.g856 scaffold1:2655879-2658830(+)	801	1	797	TBU63696.1	aminoimidazole ribonucleotide synthetase [Dichomitus squalens]	784	1	781	797	86.7001	0
scaffold1.t857	EVM scaffold1.g857 scaffold1:2659423-2661636(-)	627	1	626	TBU39086.1	hypothetical protein BD309DRAFT_464103 [Dichomitus squalens] TBU63695.1 hypothetical protein BD310DRAFT_915732 [Dichomitus squalens]	624	1	624	631	77.0206	2.22e-308
scaffold1.t858	EVM scaffold1.g858 scaffold1:2662066-2663554(-)	371	1	370	XP_007359923.1	NAD-dependent glycerol-3-phosphate dehydrogenase [Dichomitus squalens LYAD-421 SS1] EJF66921.1 NAD-dependent glycerol-3-phosphate dehydrogenase [Dichomitus squalens LYAD-421 SS1]	370	1	370	370	92.1622	9.59e-246
scaffold1.t859	EVM scaffold1.g859 scaffold1:2664152-2665537(+)	345	1	344	XP_007360393.1	t-SNARE [Dichomitus squalens LYAD-421 SS1] EJF66922.1 t-SNARE [Dichomitus squalens LYAD-421 SS1] TBU63693.1 t-SNARE [Dichomitus squalens]	344	1	344	344	96.2209	5.33e-223
scaffold1.t860	EVM scaffold1.g860 scaffold1:2665677-2666922(-)	362	1	361	PIL31705.1	hypothetical protein GSI_06408 [Ganoderma sinense ZZ0214-1]	346	1	346	361	68.6981	5.01e-137
scaffold1.t861	EVM scaffold1.g861 scaffold1:2667362-2668197(-)	178	1	177	PIL31704.1	transporter [Ganoderma sinense ZZ0214-1]	177	1	177	177	96.0452	1.07e-123
scaffold1.t862	EVM scaffold1.g862 scaffold1:2668460-2669974(+)	378	1	377	RPD64815.1	Clavaminate synthase-like protein [Lentinus tigrinus ALCF2SS1-6] RPD81886.1 Clavaminate synthase-like protein [Lentinus tigrinus ALCF2SS1-7]	377	1	377	377	86.4721	1.54e-250
scaffold1.t863	EVM scaffold1.g863 scaffold1:2670325-2672949(-)	835	6	834	PIL31702.1	hypothetical protein GSI_06405 [Ganoderma sinense ZZ0214-1]	811	7	811	830	83.494	0
scaffold1.t864	EVM scaffold1.g864 scaffold1:2673327-2676859(+)	1160	1	1158	RPD64817.1	hypothetical protein L227DRAFT_519308 [Lentinus tigrinus ALCF2SS1-6]	1144	1	1143	1158	72.7979	0
scaffold1.t865	EVM scaffold1.g865 scaffold1:2676981-2678505(-)	395	1	394	TBU39078.1	cytidine deaminase-like protein [Dichomitus squalens]	393	1	393	394	81.2183	1.06e-224
scaffold1.t866	EVM scaffold1.g866 scaffold1:2679066-2679737(-)	205	2	204	XP_007360399.1	uncharacterized protein DICSQDRAFT_76133 [Dichomitus squalens LYAD-421 SS1] EJF66929.1 hypothetical protein DICSQDRAFT_76133 [Dichomitus squalens LYAD-421 SS1]	327	124	326	203	68.4729	5.62e-85
scaffold1.t867	EVM scaffold1.g867 scaffold1:2681070-2682261(+)	360	17	359	PIL31699.1	hypothetical protein GSI_06402 [Ganoderma sinense ZZ0214-1]	341	4	341	343	65.5977	4.93e-157
scaffold1.t869	EVM scaffold1.g869 scaffold1:2683804-2684319(-)	146	5	145	OSC99458.1	NAD-P-binding protein [Trametes coccinea BRFM310]	301	176	301	146	66.4384	1.99e-57
scaffold1.t870	EVM scaffold1.g870 scaffold1:2684524-2684988(-)	126	1	125	TBU34654.1	NAD(P)-binding protein [Dichomitus squalens]	301	1	139	139	69.0647	6.06e-61
scaffold1.t871	EVM scaffold1.g871 scaffold1:2685205-2686655(+)	448	1	447	PIL31697.1	hypothetical protein GSI_06400 [Ganoderma sinense ZZ0214-1]	452	1	452	454	71.5859	1.18e-214
scaffold1.t872	EVM scaffold1.g872 scaffold1:2687226-2689123(-)	391	4	386	PIL31696.1	hypothetical protein GSI_06399 [Ganoderma sinense ZZ0214-1]	338	3	334	403	66.005	3.02e-177
scaffold1.t873	EVM scaffold1.g873 scaffold1:2689709-2691488(-)	315	10	314	RPD81897.1	pectin lyase-like protein [Lentinus tigrinus ALCF2SS1-7]	310	6	310	305	87.541	2.92e-188
scaffold1.t874	EVM scaffold1.g874 scaffold1:2692083-2694563(-)	539	201	538	XP_007360404.1	uncharacterized protein DICSQDRAFT_164773 [Dichomitus squalens LYAD-421 SS1] EJF66936.1 hypothetical protein DICSQDRAFT_164773 [Dichomitus squalens LYAD-421 SS1]	353	16	353	338	77.2189	2.42e-174
scaffold1.t875	EVM scaffold1.g875 scaffold1:2696163-2699761(-)	914	360	913	TBU63676.1	hypothetical protein BD310DRAFT_808364 [Dichomitus squalens]	581	22	581	560	66.4286	3.34e-241
scaffold1.t876	EVM scaffold1.g876 scaffold1:2700594-2703471(-)	867	1	866	TBU63674.1	O-acetyltransferase [Dichomitus squalens]	873	1	872	872	85.5505	0
scaffold1.t877	EVM scaffold1.g877 scaffold1:2704084-2705927(-)	450	12	449	PIL31689.1	hypothetical protein GSI_06392 [Ganoderma sinense ZZ0214-1]	452	15	452	438	87.6712	1.02e-283
scaffold1.t878	EVM scaffold1.g878 scaffold1:2706570-2712129(-)	1371	1	892	VWO94209.1	Class V myosin (Myo4), putative [Ganoderma boninense]	890	1	890	893	83.9866	0
scaffold1.t879	EVM scaffold1.g879 scaffold1:2712520-2714802(+)	413	1	398	OJT10105.1	Glucose-induced degradation protein 8 -like protein [Trametes pubescens]	425	1	414	416	82.2115	6.3e-220
scaffold1.t880	EVM scaffold1.g880 scaffold1:2715695-2720345(+)	1421	2	1420	PIL31684.1	transporter [Ganoderma sinense ZZ0214-1]	1385	1	1385	1449	70.6694	0
scaffold1.t881	EVM scaffold1.g881 scaffold1:2722968-2723721(-)	163	1	162	XP_007360412.1	uncharacterized protein DICSQDRAFT_164782 [Dichomitus squalens LYAD-421 SS1] EJF66947.1 hypothetical protein DICSQDRAFT_164782 [Dichomitus squalens LYAD-421 SS1] TBU34638.1 hypothetical protein BD311DRAFT_682650 [Dichomitus squalens] TBU45233.1 hypothetical protein BD309DRAFT_918243 [Dichomitus squalens] TBU63665.1 hypothetical protein BD310DRAFT_840795 [Dichomitus squalens]	162	1	162	162	87.037	2.47e-108
scaffold1.t882	EVM scaffold1.g882 scaffold1:2723898-2724840(+)	273	1	272	PIL31681.1	hypothetical protein GSI_06384 [Ganoderma sinense ZZ0214-1]	272	1	272	272	83.8235	6.27e-163
scaffold1.t883	EVM scaffold1.g883 scaffold1:2725112-2726321(+)	323	1	321	XP_007360414.1	carbon-nitrogen hydrolase [Dichomitus squalens LYAD-421 SS1] EJF66949.1 carbon-nitrogen hydrolase [Dichomitus squalens LYAD-421 SS1]	319	1	319	321	91.2773	1.21e-214
scaffold1.t884	EVM scaffold1.g884 scaffold1:2727919-2729646(+)	441	1	440	TBU34635.1	septin AspB [Dichomitus squalens] TBU45230.1 septin AspB [Dichomitus squalens] TBU63662.1 septin AspB [Dichomitus squalens]	444	1	444	444	92.7928	1.22e-289
scaffold1.t885	EVM scaffold1.g885 scaffold1:2730106-2733367(+)	936	1	935	PIL31678.1	hypothetical protein GSI_06381 [Ganoderma sinense ZZ0214-1]	953	1	953	953	88.7723	0
scaffold1.t886	EVM scaffold1.g886 scaffold1:2733613-2735070(+)	332	1	331	XP_007360417.1	succinate-CoA ligase [Dichomitus squalens LYAD-421 SS1] EJF66952.1 succinate-CoA ligase [Dichomitus squalens LYAD-421 SS1] TBU34633.1 succinate-CoA ligase [Dichomitus squalens] TBU45228.1 succinate-CoA ligase [Dichomitus squalens] TBU63660.1 succinate-CoA ligase [Dichomitus squalens]	331	1	331	331	95.7704	7.95e-223
scaffold1.t887	EVM scaffold1.g887 scaffold1:2735210-2736182(+)	256	1	255	PIL31676.1	transporter [Ganoderma sinense ZZ0214-1]	253	1	252	259	74.1313	1.49e-122
scaffold1.t888	EVM scaffold1.g888 scaffold1:2736377-2736784(-)	113	1	97	PIL31675.1	hypothetical protein GSI_06378 [Ganoderma sinense ZZ0214-1]	108	1	97	97	84.5361	3.3e-52
scaffold1.t889	EVM scaffold1.g889 scaffold1:2738289-2738787(+)	143	1	142	PIL31674.1	hypothetical protein GSI_06377 [Ganoderma sinense ZZ0214-1]	142	1	142	142	78.169	9.59e-76
scaffold1.t890	EVM scaffold1.g890 scaffold1:2740081-2741960(-)	526	1	525	PIL31672.1	hypothetical protein GSI_06375 [Ganoderma sinense ZZ0214-1]	525	1	525	525	96.5714	5.42e-237
scaffold1.t891	EVM scaffold1.g891 scaffold1:2742259-2743341(-)	324	1	323	RPD64855.1	D-isomer specific 2-hydroxyacid dehydrogenase [Lentinus tigrinus ALCF2SS1-6]	323	1	323	323	88.2353	1.5e-207
scaffold1.t892	EVM scaffold1.g892 scaffold1:2743638-2747042(-)	995	1	994	PIL31670.1	hypothetical protein GSI_06373 [Ganoderma sinense ZZ0214-1]	996	1	996	996	91.9679	0
scaffold1.t893	EVM scaffold1.g893 scaffold1:2747288-2747950(+)	127	1	126	PIL31669.1	transporter [Ganoderma sinense ZZ0214-1]	126	1	126	126	84.9206	4.02e-74
scaffold1.t894	EVM scaffold1.g894 scaffold1:2748371-2749019(-)	156	1	155	PIL31668.1	hypothetical protein GSI_06371 [Ganoderma sinense ZZ0214-1]	155	1	155	155	85.8065	1.17e-18
scaffold1.t895	EVM scaffold1.g895 scaffold1:2749624-2750533(+)	198	10	197	XP_007360424.1	Ribulose-phosphate 3-epimerase [Dichomitus squalens LYAD-421 SS1] EJF66960.1 Ribulose-phosphate 3-epimerase [Dichomitus squalens LYAD-421 SS1] TBU45218.1 Ribulose-phosphate 3-epimerase [Dichomitus squalens]	228	41	228	188	96.2766	1.66e-128
scaffold1.t896	EVM scaffold1.g896 scaffold1:2750792-2753842(-)	887	1	886	TBU42031.1	WD40 repeat-like protein [Dichomitus squalens]	885	1	885	887	92.6719	0
scaffold1.t897	EVM scaffold1.g897 scaffold1:2754274-2756733(-)	734	1	733	TBU63648.1	hypothetical protein BD310DRAFT_915648 [Dichomitus squalens]	737	1	737	737	84.1248	0
scaffold1.t898	EVM scaffold1.g898 scaffold1:2757189-2759610(-)	737	1	736	PIL31665.1	transcription factor [Ganoderma sinense ZZ0214-1]	986	250	986	737	92.5373	0
scaffold1.t899	EVM scaffold1.g899 scaffold1:2759917-2760786(-)	256	1	254	TBU45215.1	hypothetical protein BD309DRAFT_956635 [Dichomitus squalens]	253	1	252	259	76.4479	1.16e-126
scaffold1.t900	EVM scaffold1.g900 scaffold1:2761498-2764246(-)	874	1	873	TBU63645.1	hypothetical protein BD310DRAFT_915644 [Dichomitus squalens]	871	1	871	881	75.7094	0
scaffold1.t901	EVM scaffold1.g901 scaffold1:2765003-2770054(-)	1043	1	1042	PIL31663.1	MFS general substrate transporter [Ganoderma sinense ZZ0214-1]	1025	1	1025	1060	75.9434	0
scaffold1.t902	EVM scaffold1.g902 scaffold1:2770300-2770625(+)	84	4	83	PIL31662.1	hypothetical protein GSI_06365 [Ganoderma sinense ZZ0214-1]	81	2	81	80	72.5	4.37e-26
scaffold1.t903	EVM scaffold1.g903 scaffold1:2770678-2773086(-)	788	33	777	TBU63641.1	hypothetical protein BD310DRAFT_840732 [Dichomitus squalens]	757	1	756	758	58.0475	8.61e-306
scaffold1.t904	EVM scaffold1.g904 scaffold1:2773235-2775199(+)	525	1	524	PIL31651.1	hypothetical protein GSI_06353 [Ganoderma sinense ZZ0214-1]	524	1	524	524	88.1679	0
scaffold1.t905	EVM scaffold1.g905 scaffold1:2775439-2776402(-)	206	1	205	PIL31652.1	hypothetical protein GSI_06354 [Ganoderma sinense ZZ0214-1]	207	1	207	207	88.8889	1.39e-115
scaffold1.t906	EVM scaffold1.g906 scaffold1:2776693-2779667(-)	718	1	704	PIL31653.1	transcription factor [Ganoderma sinense ZZ0214-1]	753	1	745	747	70.9505	0
scaffold1.t907	EVM scaffold1.g907 scaffold1:2780612-2783110(+)	579	1	578	TBU46078.1	gamma-glutamyltranspeptidase [Dichomitus squalens]	578	1	578	578	90.8304	0
scaffold1.t908	EVM scaffold1.g908 scaffold1:2783275-2787608(-)	897	1	532	TBU46080.1	cytochrome P450 [Dichomitus squalens] TBU63635.1 cytochrome P450 [Dichomitus squalens]	536	1	534	534	79.588	2.17e-311
scaffold1.t909	EVM scaffold1.g909 scaffold1:2788863-2792992(+)	1109	1	1108	TBU63633.1	Pep3/Vps18/deep orange family-domain-containing protein [Dichomitus squalens]	1107	1	1107	1111	90.9091	0
scaffold1.t910	EVM scaffold1.g910 scaffold1:2793522-2794151(-)	130	3	129	RPD81955.1	hypothetical protein L226DRAFT_528165 [Lentinus tigrinus ALCF2SS1-7]	140	14	140	127	78.7402	8.7e-33
scaffold1.t911	EVM scaffold1.g911 scaffold1:2795058-2797814(+)	899	1	898	PIL31648.1	hypothetical protein GSI_06350 [Ganoderma sinense ZZ0214-1]	893	1	893	903	74.9723	0
scaffold1.t912	EVM scaffold1.g912 scaffold1:2798717-2801873(-)	1016	1	1015	TBU63630.1	secretory pathway protein Sec39-domain-containing protein [Dichomitus squalens]	1012	1	1012	1016	83.4646	0
scaffold1.t913	EVM scaffold1.g913 scaffold1:2802183-2802992(-)	181	1	180	PIL31646.1	hypothetical protein GSI_06348 [Ganoderma sinense ZZ0214-1]	180	1	180	180	98.3333	3.56e-128
scaffold1.t914	EVM scaffold1.g914 scaffold1:2803197-2804149(+)	299	1	298	PIL31645.1	hypothetical protein GSI_06347 [Ganoderma sinense ZZ0214-1]	299	1	299	299	79.9331	4.15e-172
scaffold1.t915	EVM scaffold1.g915 scaffold1:2804694-2807008(+)	508	1	507	XP_007360442.1	MFS general substrate transporter [Dichomitus squalens LYAD-421 SS1] EJF66980.1 MFS general substrate transporter [Dichomitus squalens LYAD-421 SS1]	507	1	507	508	83.2677	0
scaffold1.t916	EVM scaffold1.g916 scaffold1:2807252-2809825(-)	803	1	802	TBU46090.1	ATP-dependent metallopeptidase Hfl [Dichomitus squalens]	804	1	804	804	87.4378	0
scaffold1.t917	EVM scaffold1.g917 scaffold1:2810154-2812223(-)	574	61	573	TBU34598.1	phosphoglycerate mutase-like protein [Dichomitus squalens]	547	36	547	514	82.8794	0
scaffold1.t918	EVM scaffold1.g918 scaffold1:2812900-2816576(+)	1094	1	1093	TBU34597.1	NRDE-2, necessary for RNA interference-domain-containing protein [Dichomitus squalens]	1081	1	1081	1093	73.6505	0
scaffold1.t919	EVM scaffold1.g919 scaffold1:2816954-2819730(+)	883	1	882	VWO94245.1	Cytokinesis regulator (Protein byr4) [Ganoderma boninense]	881	1	881	887	85.6821	0
scaffold1.t920	EVM scaffold1.g920 scaffold1:2821304-2823690(-)	775	1	774	PIL31639.1	hypothetical protein GSI_06341 [Ganoderma sinense ZZ0214-1]	776	1	776	792	73.3586	0
scaffold1.t921	EVM scaffold1.g921 scaffold1:2826277-2827503(+)	310	23	307	TBU34592.1	hypothetical protein BD311DRAFT_861046 [Dichomitus squalens]	331	45	328	286	64.6853	9.16e-123
scaffold1.t922	EVM scaffold1.g922 scaffold1:2828380-2831404(+)	879	1	841	TBU61967.1	Spb1 C-terminal domain-containing protein [Dichomitus squalens]	881	1	844	844	84.3602	0
scaffold1.t923	EVM scaffold1.g923 scaffold1:2831565-2834546(-)	767	1	765	PIL31630.1	hypothetical protein GSI_06332 [Ganoderma sinense ZZ0214-1]	783	1	782	782	70.7161	0
scaffold1.t924	EVM scaffold1.g924 scaffold1:2834797-2837575(-)	539	36	538	PIL31631.1	MFS general substrate transporter [Ganoderma sinense ZZ0214-1]	562	42	562	524	86.8321	9.43e-316
scaffold1.t925	EVM scaffold1.g925 scaffold1:2841028-2842917(+)	572	1	571	TBU34587.1	hypothetical protein BD311DRAFT_793615 [Dichomitus squalens]	571	1	571	573	82.3735	4.15e-314
scaffold1.t926	EVM scaffold1.g926 scaffold1:2843227-2845053(-)	481	1	479	TBU34586.1	hypothetical protein BD311DRAFT_682525 [Dichomitus squalens]	870	258	806	549	61.5665	6.35e-170
scaffold1.t927	EVM scaffold1.g927 scaffold1:2847764-2849526(+)	549	1	548	TBU34585.1	acetyl-CoA synthetase-like protein [Dichomitus squalens]	556	1	556	557	87.6122	0
scaffold1.t928	EVM scaffold1.g928 scaffold1:2849949-2851605(-)	393	2	392	TBU34584.1	hypothetical protein BD311DRAFT_784187 [Dichomitus squalens]	413	26	413	392	79.3367	1.38e-208
scaffold1.t929	EVM scaffold1.g929 scaffold1:2852363-2852888(+)	139	5	137	PIL31636.1	hypothetical protein GSI_06338 [Ganoderma sinense ZZ0214-1]	162	28	162	135	77.7778	3.44e-63
scaffold1.t930	EVM scaffold1.g930 scaffold1:2853734-2856298(-)	814	1	813	XP_007360453.1	uncharacterized protein DICSQDRAFT_95970 [Dichomitus squalens LYAD-421 SS1] EJF66997.1 hypothetical protein DICSQDRAFT_95970 [Dichomitus squalens LYAD-421 SS1]	817	1	817	821	82.5822	0
scaffold1.t931	EVM scaffold1.g931 scaffold1:2856686-2857993(+)	397	1	396	TBU61979.1	hypothetical protein BD310DRAFT_919363 [Dichomitus squalens]	397	1	397	397	74.3073	2e-212
scaffold1.t932	EVM scaffold1.g932 scaffold1:2859283-2861046(-)	546	1	545	TBU46111.1	acetyl-CoA synthetase-like protein [Dichomitus squalens]	544	1	544	545	89.3578	0
scaffold1.t933	EVM scaffold1.g933 scaffold1:2863824-2865308(-)	458	3	453	PIL31626.1	hypothetical protein GSI_06328 [Ganoderma sinense ZZ0214-1]	466	6	463	458	84.0611	9.74e-276
scaffold1.t934	EVM scaffold1.g934 scaffold1:2869040-2870583(-)	432	1	430	PIL31625.1	hypothetical protein GSI_06327 [Ganoderma sinense ZZ0214-1]	438	1	437	437	78.9474	3.5e-239
scaffold1.t935	EVM scaffold1.g935 scaffold1:2870604-2871842(+)	299	84	298	PIL31624.1	hypothetical protein GSI_06326 [Ganoderma sinense ZZ0214-1]	220	1	220	220	83.1818	1.24e-110
scaffold1.t936	EVM scaffold1.g936 scaffold1:2871992-2873721(-)	536	2	535	TBU34575.1	nuclear protein DGCR14 [Dichomitus squalens]	536	3	536	535	84.6729	8.69e-312
scaffold1.t937	EVM scaffold1.g937 scaffold1:2874562-2876746(-)	674	1	672	TBU61987.1	hypothetical protein BD310DRAFT_919383 [Dichomitus squalens]	687	17	685	674	79.822	0
scaffold1.t938	EVM scaffold1.g938 scaffold1:2878291-2879936(+)	454	1	453	RPD81983.1	dihydrolipoamide acetyltransferase [Lentinus tigrinus ALCF2SS1-7]	453	1	453	453	87.4172	2.45e-267
scaffold1.t939	EVM scaffold1.g939 scaffold1:2880376-2883709(+)	868	1	839	PIL31620.1	hypothetical protein GSI_06322 [Ganoderma sinense ZZ0214-1]	792	1	773	865	52.4855	3.21e-259
scaffold1.t940	EVM scaffold1.g940 scaffold1:2883942-2885010(-)	265	1	264	VWO94223.1	3-oxoacyl-reductase [Ganoderma boninense]	266	1	264	264	81.8182	1.02e-153
scaffold1.t941	EVM scaffold1.g941 scaffold1:2886049-2886363(+)	86	3	83	TFK89631.1	TPR-like protein [Polyporus arcularius HHB13444]	277	196	276	81	88.8889	1.77e-42
scaffold1.t942	EVM scaffold1.g942 scaffold1:2886717-2889728(+)	739	11	476	PIL31616.1	hypothetical protein GSI_06318 [Ganoderma sinense ZZ0214-1]	519	4	502	501	42.7146	7.47e-111
scaffold1.t943	EVM scaffold1.g943 scaffold1:2889889-2890299(-)	121	1	119	PIL31615.1	transporter [Ganoderma sinense ZZ0214-1]	183	64	182	119	86.5546	1.08e-75
scaffold1.t944	EVM scaffold1.g944 scaffold1:2890804-2892402(+)	470	1	469	TBU48155.1	PAXNEB-domain-containing protein [Dichomitus squalens]	471	1	471	473	80.3383	1.28e-259
scaffold1.t945	EVM scaffold1.g945 scaffold1:2892826-2896443(-)	1008	194	1006	PIL31613.1	hypothetical protein GSI_06315 [Ganoderma sinense ZZ0214-1]	785	1	784	813	81.4268	0
scaffold1.t946	EVM scaffold1.g946 scaffold1:2897057-2898866(-)	549	1	548	TBU48160.1	Eisosome component PIL1-domain-containing protein [Dichomitus squalens]	558	1	558	561	72.1925	2.86e-229
scaffold1.t947	EVM scaffold1.g947 scaffold1:2899266-2900453(-)	304	1	303	TBU34558.1	eukaryotic translation initiation factor 4E class I [Dichomitus squalens] TBU48161.1 eukaryotic translation initiation factor 4E class I [Dichomitus squalens] TBU62003.1 eukaryotic translation initiation factor 4E class I [Dichomitus squalens]	303	1	303	303	95.0495	2.58e-198
scaffold1.t948	EVM scaffold1.g948 scaffold1:2902465-2903692(-)	337	1	334	PIL31610.1	hypothetical protein GSI_06312 [Ganoderma sinense ZZ0214-1]	336	1	335	338	74.8521	3.66e-166
scaffold1.t949	EVM scaffold1.g949 scaffold1:2905224-2906199(+)	269	3	268	PIL31609.1	hypothetical protein GSI_06311 [Ganoderma sinense ZZ0214-1]	272	6	272	273	68.8645	6.09e-118
scaffold1.t950	EVM scaffold1.g950 scaffold1:2906639-2907470(+)	253	1	252	PIL31608.1	hypothetical protein GSI_06310 [Ganoderma sinense ZZ0214-1]	259	1	259	259	84.556	1.92e-102
scaffold1.t951	EVM scaffold1.g951 scaffold1:2909927-2912160(-)	536	1	535	PIL31607.1	hypothetical protein GSI_06309 [Ganoderma sinense ZZ0214-1]	535	1	535	539	80.5195	1.31e-273
scaffold1.t952	EVM scaffold1.g952 scaffold1:2912610-2913543(+)	203	3	202	XP_007360468.1	acyl-CoA N-acyltransferase [Dichomitus squalens LYAD-421 SS1] EJF67018.1 acyl-CoA N-acyltransferase [Dichomitus squalens LYAD-421 SS1]	220	5	220	216	59.7222	7.15e-83
scaffold1.t953	EVM scaffold1.g953 scaffold1:2913946-2914196(+)	64	2	63	RPD64933.1	hypothetical protein L227DRAFT_607547 [Lentinus tigrinus ALCF2SS1-6] RPD82008.1 hypothetical protein L226DRAFT_607213 [Lentinus tigrinus ALCF2SS1-7]	107	46	107	62	88.7097	8.33e-35
scaffold1.t954	EVM scaffold1.g954 scaffold1:2914489-2915265(-)	165	1	164	TBU48168.1	glycine cleavage H-protein-domain-containing protein [Dichomitus squalens] TBU62010.1 glycine cleavage H-protein-domain-containing protein [Dichomitus squalens]	164	1	164	164	92.0732	2.34e-98
scaffold1.t955	EVM scaffold1.g955 scaffold1:2915702-2917538(-)	462	1	461	XP_007360470.1	elongation factor Tu [Dichomitus squalens LYAD-421 SS1] EJF67020.1 elongation factor Tu [Dichomitus squalens LYAD-421 SS1] TBU34550.1 elongation factor Tu [Dichomitus squalens] TBU48169.1 elongation factor Tu [Dichomitus squalens] TBU62011.1 elongation factor Tu [Dichomitus squalens]	462	1	462	462	93.7229	8.10e-314
scaffold1.t956	EVM scaffold1.g956 scaffold1:2917757-2918880(+)	303	1	300	PIL31603.1	transporter [Ganoderma sinense ZZ0214-1]	305	1	303	306	78.4314	1.05e-137
scaffold1.t957	EVM scaffold1.g957 scaffold1:2919886-2922419(+)	714	2	713	TBU62012.1	peroxisomal membrane anchor protein conserved region-domain-containing protein [Dichomitus squalens]	1112	399	1112	714	75.2101	7.15e-307
scaffold1.t958	EVM scaffold1.g958 scaffold1:2923260-2926293(+)	811	1	810	TBU48171.1	mediator complex subunit Med5-domain-containing protein [Dichomitus squalens] TBU62013.1 mediator complex subunit Med5-domain-containing protein [Dichomitus squalens]	950	138	950	813	82.4108	0
scaffold1.t959	EVM scaffold1.g959 scaffold1:2926437-2928340(-)	477	1	476	PIL31600.1	transporter [Ganoderma sinense ZZ0214-1]	478	1	478	479	78.9144	9.2e-240
scaffold1.t960	EVM scaffold1.g960 scaffold1:2929149-2930769(+)	380	1	379	XP_007360473.1	uncharacterized protein DICSQDRAFT_131287 [Dichomitus squalens LYAD-421 SS1] EJF67024.1 hypothetical protein DICSQDRAFT_131287 [Dichomitus squalens LYAD-421 SS1] TBU48173.1 hypothetical protein BD309DRAFT_884944 [Dichomitus squalens] TBU62015.1 hypothetical protein BD310DRAFT_116410 [Dichomitus squalens]	379	1	379	379	91.029	1.21e-232
scaffold1.t961	EVM scaffold1.g961 scaffold1:2931414-2932406(+)	247	1	246	VWO94336.1	SnodProt1 [Ganoderma boninense]	276	1	276	277	66.426	4.37e-89
scaffold1.t962	EVM scaffold1.g962 scaffold1:2936338-2937477(+)	352	1	343	PIL31597.1	hypothetical protein GSI_06299 [Ganoderma sinense ZZ0214-1]	405	1	377	382	58.6387	5.18e-121
scaffold1.t963	EVM scaffold1.g963 scaffold1:2937640-2940598(-)	757	1	750	TBU48176.1	hypothetical protein BD309DRAFT_912423 [Dichomitus squalens]	758	1	757	758	75.5937	0
scaffold1.t964	EVM scaffold1.g964 scaffold1:2941186-2943180(+)	376	8	375	TBU34539.1	glycoside hydrolase [Dichomitus squalens]	447	18	386	371	83.8275	1.77e-238
scaffold1.t965	EVM scaffold1.g965 scaffold1:2943805-2944359(-)	142	1	141	TBU34538.1	hypothetical protein BD311DRAFT_746345 [Dichomitus squalens] TBU48178.1 hypothetical protein BD309DRAFT_347730 [Dichomitus squalens] TBU62020.1 hypothetical protein BD310DRAFT_919451 [Dichomitus squalens]	144	1	144	144	78.4722	3.43e-76
scaffold1.t966	EVM scaffold1.g966 scaffold1:2945100-2945778(-)	210	1	209	PIL31593.1	hypothetical protein GSI_06295 [Ganoderma sinense ZZ0214-1]	209	1	209	209	80.8612	9.66e-129
scaffold1.t967	EVM scaffold1.g967 scaffold1:2946141-2947024(-)	219	44	218	TBU34536.1	ML domain-containing protein [Dichomitus squalens] TBU62022.1 ML domain-containing protein [Dichomitus squalens]	175	1	175	175	77.7143	2.02e-104
scaffold1.t968	EVM scaffold1.g968 scaffold1:2947292-2948307(+)	285	1	284	XP_007360477.1	uncharacterized protein DICSQDRAFT_131301 [Dichomitus squalens LYAD-421 SS1] EJF67029.1 hypothetical protein DICSQDRAFT_131301 [Dichomitus squalens LYAD-421 SS1] TBU34535.1 hypothetical protein BD311DRAFT_773610 [Dichomitus squalens] TBU62023.1 hypothetical protein BD310DRAFT_811925 [Dichomitus squalens]	285	1	284	284	78.5211	9.62e-171
scaffold1.t969	EVM scaffold1.g969 scaffold1:2948890-2950041(-)	320	1	318	TBU34534.1	hypothetical protein BD311DRAFT_861002 [Dichomitus squalens]	406	1	315	318	79.8742	3.8e-178
scaffold1.t970	EVM scaffold1.g970 scaffold1:2950864-2951403(+)	116	1	115	PIL31589.1	hypothetical protein GSI_06291 [Ganoderma sinense ZZ0214-1]	125	1	125	125	88	1.61e-70
scaffold1.t971	EVM scaffold1.g971 scaffold1:2953830-2954131(+)	50	16	49	EMD42179.1	hypothetical protein CERSUDRAFT_110723 [Gelatoporia subvermispora B]	440	7	40	34	73.5294	8.84e-08
scaffold1.t972	EVM scaffold1.g972 scaffold1:2954926-2956204(+)	312	1	311	PIL31588.1	hypothetical protein GSI_06290 [Ganoderma sinense ZZ0214-1]	311	1	311	311	79.4212	4.31e-178
scaffold1.t973	EVM scaffold1.g973 scaffold1:2956337-2957328(-)	275	1	274	TBU48187.1	mitochondrial ribosomal protein L17 [Dichomitus squalens] TBU62030.1 mitochondrial ribosomal protein L17 [Dichomitus squalens]	289	18	289	275	80.3636	2.46e-146
scaffold1.t974	EVM scaffold1.g974 scaffold1:2958148-2960534(-)	304	1	303	PIL31586.1	transporter [Ganoderma sinense ZZ0214-1]	412	1	412	434	55.2995	3.68e-142
scaffold1.t975	EVM scaffold1.g975 scaffold1:2961574-2962353(+)	201	1	200	OSD03583.1	60S ribosomal protein L13a [Trametes coccinea BRFM310]	200	1	200	200	99	3.62e-140
scaffold1.t976	EVM scaffold1.g976 scaffold1:2962755-2963846(+)	327	1	326	XP_007360482.1	cytoplasmic protein [Dichomitus squalens LYAD-421 SS1] EJF67038.1 cytoplasmic protein [Dichomitus squalens LYAD-421 SS1] TBU34525.1 cytoplasmic protein [Dichomitus squalens]	327	1	327	327	96.9419	2.61e-212
scaffold1.t977	EVM scaffold1.g977 scaffold1:2964521-2966086(+)	478	1	451	TBU62036.1	nuclear fragile X mental retardation-interacting protein 1-domain-containing protein [Dichomitus squalens]	473	1	451	465	66.6667	9.96e-171
scaffold1.t978	EVM scaffold1.g978 scaffold1:2966195-2970308(-)	1065	11	1064	TBU34523.1	Metalloenzyme, LuxS/M16 peptidase-like protein [Dichomitus squalens]	1106	55	1106	1054	91.0816	0
scaffold1.t979	EVM scaffold1.g979 scaffold1:2971963-2974174(+)	385	105	384	XP_007360485.1	uncharacterized protein DICSQDRAFT_96073 [Dichomitus squalens LYAD-421 SS1] EJF67041.1 hypothetical protein DICSQDRAFT_96073 [Dichomitus squalens LYAD-421 SS1] TBU48195.1 hypothetical protein BD309DRAFT_912462 [Dichomitus squalens] TBU62039.1 hypothetical protein BD310DRAFT_919485 [Dichomitus squalens]	283	12	283	281	92.5267	1.45e-181
scaffold1.t980	EVM scaffold1.g980 scaffold1:2975086-2977965(-)	729	1	728	TBU34520.1	hypothetical protein BD311DRAFT_802123 [Dichomitus squalens]	726	1	726	729	91.6324	0
scaffold1.t981	EVM scaffold1.g981 scaffold1:2981854-2982764(-)	262	1	261	TBU62042.1	hypothetical protein BD310DRAFT_811788 [Dichomitus squalens]	253	1	253	263	73.384	1.53e-128
scaffold1.t982	EVM scaffold1.g982 scaffold1:2983061-2986559(+)	1014	1	1013	PIL31577.1	hypothetical protein GSI_06279 [Ganoderma sinense ZZ0214-1]	1047	1	1047	1070	73.3645	0
scaffold1.t983	EVM scaffold1.g983 scaffold1:2986960-2988904(-)	465	1	445	TBU62044.1	Endonuclease/exonuclease/phosphatase [Dichomitus squalens]	444	1	443	445	81.1236	1.34e-267
scaffold1.t984	EVM scaffold1.g984 scaffold1:2989525-2990516(-)	197	1	196	XP_007360489.1	small GTPase rac1p [Dichomitus squalens LYAD-421 SS1] EJF67046.1 small GTPase rac1p [Dichomitus squalens LYAD-421 SS1] TBU34515.1 small GTPase rac1p [Dichomitus squalens]	196	1	196	196	100	1.95e-142
scaffold1.t985	EVM scaffold1.g985 scaffold1:2991334-2992435(+)	220	1	219	TBU62046.1	phosphoglycerate mutase-like protein [Dichomitus squalens]	219	1	219	219	88.5845	9.83e-152
scaffold1.t986	EVM scaffold1.g986 scaffold1:2992715-2996450(+)	1017	16	998	TBU34513.1	hypothetical protein BD311DRAFT_650417 [Dichomitus squalens]	1029	17	1005	993	69.285	4.45e-282
scaffold1.t987	EVM scaffold1.g987 scaffold1:2997144-2998384(-)	382	1	381	XP_007360492.1	uncharacterized protein DICSQDRAFT_131324 [Dichomitus squalens LYAD-421 SS1] EJF67049.1 hypothetical protein DICSQDRAFT_131324 [Dichomitus squalens LYAD-421 SS1]	372	1	372	381	72.1785	3.16e-192
scaffold1.t988	EVM scaffold1.g988 scaffold1:2999437-3000756(+)	297	1	296	RPD64972.1	mitochondrial carrier [Lentinus tigrinus ALCF2SS1-6]	298	1	298	298	92.953	2.4e-200
scaffold1.t989	EVM scaffold1.g989 scaffold1:3001184-3002225(+)	226	1	210	XP_007360494.1	uncharacterized protein DICSQDRAFT_76410 [Dichomitus squalens LYAD-421 SS1] EJF67051.1 hypothetical protein DICSQDRAFT_76410 [Dichomitus squalens LYAD-421 SS1] TBU34508.1 hypothetical protein BD311DRAFT_710087 [Dichomitus squalens]	218	1	210	210	85.7143	6.31e-122
scaffold1.t990	EVM scaffold1.g990 scaffold1:3002409-3007677(-)	1420	1	1418	XP_007360495.1	uncharacterized protein DICSQDRAFT_176760 [Dichomitus squalens LYAD-421 SS1] EJF67052.1 hypothetical protein DICSQDRAFT_176760 [Dichomitus squalens LYAD-421 SS1]	1423	1	1422	1428	82.2829	0
scaffold1.t991	EVM scaffold1.g991 scaffold1:3008182-3009090(-)	264	1	226	XP_007360496.1	uncharacterized protein DICSQDRAFT_164890 [Dichomitus squalens LYAD-421 SS1] EJF67053.1 hypothetical protein DICSQDRAFT_164890 [Dichomitus squalens LYAD-421 SS1]	275	1	238	239	59.4142	9.15e-83
scaffold1.t992	EVM scaffold1.g992 scaffold1:3009669-3010654(-)	310	4	309	PIL31567.1	hypothetical protein GSI_06269 [Ganoderma sinense ZZ0214-1]	307	3	307	312	56.4103	2.67e-121
scaffold1.t993	EVM scaffold1.g993 scaffold1:3011101-3013124(-)	562	21	561	PIL31566.1	hypothetical protein GSI_06268 [Ganoderma sinense ZZ0214-1]	633	93	633	541	91.1275	0
scaffold1.t994	EVM scaffold1.g994 scaffold1:3013945-3014678(+)	188	1	187	TFK91657.1	hypothetical protein K466DRAFT_582568 [Polyporus arcularius HHB13444]	188	1	188	188	78.1915	4.82e-107
scaffold1.t995	EVM scaffold1.g995 scaffold1:3014796-3015425(-)	199	1	198	PIL31564.1	hypothetical protein GSI_06266 [Ganoderma sinense ZZ0214-1]	209	1	209	209	72.2488	5.17e-105
scaffold1.t996	EVM scaffold1.g996 scaffold1:3015582-3016965(+)	380	1	379	PIL31563.1	hypothetical protein GSI_06265 [Ganoderma sinense ZZ0214-1]	397	1	397	397	71.5365	1.02e-191
scaffold1.t997	EVM scaffold1.g997 scaffold1:3017225-3018434(-)	308	1	245	XP_007360498.1	uncharacterized protein DICSQDRAFT_158633 [Dichomitus squalens LYAD-421 SS1] EJF67059.1 hypothetical protein DICSQDRAFT_158633 [Dichomitus squalens LYAD-421 SS1] TBU34500.1 hypothetical protein BD311DRAFT_746272 [Dichomitus squalens]	306	1	244	245	74.6939	3.7e-118
scaffold1.t998	EVM scaffold1.g998 scaffold1:3018766-3021050(+)	547	1	546	TBU48218.1	methylmalonate-semialdehyde dehydrogenase [Dichomitus squalens]	547	1	547	547	93.4186	0
scaffold1.t999	EVM scaffold1.g999 scaffold1:3021191-3021894(-)	160	1	159	TBU34498.1	phosphotyrosine protein phosphatase [Dichomitus squalens] TBU62062.1 phosphotyrosine protein phosphatase [Dichomitus squalens]	159	1	159	159	89.3082	4.12e-101
scaffold1.t1000	EVM scaffold1.g1000 scaffold1:3022502-3024985(-)	752	1	751	RPD64984.1	hypothetical protein L227DRAFT_494820 [Lentinus tigrinus ALCF2SS1-6]	752	1	752	752	90.2926	0
scaffold1.t1001	EVM scaffold1.g1001 scaffold1:3025322-3027570(-)	531	1	530	PIL31557.1	hypothetical protein GSI_06259 [Ganoderma sinense ZZ0214-1]	530	1	530	530	95.6604	0
scaffold1.t1002	EVM scaffold1.g1002 scaffold1:3028365-3029913(-)	389	64	341	PIL31556.1	hypothetical protein GSI_06258 [Ganoderma sinense ZZ0214-1]	333	14	297	289	53.9792	1.16e-76
scaffold1.t1003	EVM scaffold1.g1003 scaffold1:3032654-3034237(+)	451	1	450	VWO94291.1	HC-toxin synthetase (HTS) (EC [Ganoderma boninense]	449	1	449	450	92.4444	5.4e-306
scaffold1.t1004	EVM scaffold1.g1004 scaffold1:3034460-3039867(-)	1415	44	1414	PIL31554.1	hypothetical protein GSI_06256 [Ganoderma sinense ZZ0214-1]	1369	1	1369	1374	84.0611	0
scaffold1.t1005	EVM scaffold1.g1005 scaffold1:3040092-3042974(+)	900	1	897	PIL31553.1	hypothetical protein GSI_06255 [Ganoderma sinense ZZ0214-1]	895	1	895	898	80.1782	0
scaffold1.t1006	EVM scaffold1.g1006 scaffold1:3043911-3045335(+)	305	1	304	VWO94362.1	Calcium dependent mitochondrial carrier protein [Ganoderma boninense]	304	1	304	304	95.3947	1.16e-206
scaffold1.t1007	EVM scaffold1.g1007 scaffold1:3045715-3047308(+)	442	1	433	PIL31551.1	hypothetical protein GSI_06253 [Ganoderma sinense ZZ0214-1]	442	1	436	437	68.8787	1.06e-206
scaffold1.t1008	EVM scaffold1.g1008 scaffold1:3047818-3049916(-)	659	19	658	XP_007360508.1	mitochondrial amino-acid acetyltransferase [Dichomitus squalens LYAD-421 SS1] EJF67069.1 mitochondrial amino-acid acetyltransferase [Dichomitus squalens LYAD-421 SS1]	639	1	639	642	87.5389	0
scaffold1.t1009	EVM scaffold1.g1009 scaffold1:3051724-3052279(+)	164	83	162	XP_007360509.1	uncharacterized protein DICSQDRAFT_131348 [Dichomitus squalens LYAD-421 SS1] EJF67070.1 hypothetical protein DICSQDRAFT_131348 [Dichomitus squalens LYAD-421 SS1] TBU34487.1 hypothetical protein BD311DRAFT_773566 [Dichomitus squalens]	82	1	81	83	61.4458	5.21e-23
scaffold1.t1010	EVM scaffold1.g1010 scaffold1:3053573-3056959(+)	684	24	683	PIL31549.1	hypothetical protein GSI_06251 [Ganoderma sinense ZZ0214-1]	694	36	694	662	88.9728	0
scaffold1.t1011	EVM scaffold1.g1011 scaffold1:3057276-3058471(-)	366	1	365	PIL26638.1	hypothetical protein GSI_11263 [Ganoderma sinense ZZ0214-1]	352	1	352	374	70.3209	1.09e-169
scaffold1.t1012	EVM scaffold1.g1012 scaffold1:3059785-3060640(+)	263	1	261	PIL31548.1	hypothetical protein GSI_06250 [Ganoderma sinense ZZ0214-1]	268	6	267	262	74.0458	8.05e-144
scaffold1.t1013	EVM scaffold1.g1013 scaffold1:3060958-3062530(-)	488	1	464	XP_007360511.1	uncharacterized protein DICSQDRAFT_151436 [Dichomitus squalens LYAD-421 SS1] EJF67074.1 hypothetical protein DICSQDRAFT_151436 [Dichomitus squalens LYAD-421 SS1]	524	1	463	464	85.1293	1.42e-283
scaffold1.t1014	EVM scaffold1.g1014 scaffold1:3063087-3063969(-)	273	1	272	PIL31546.1	hypothetical protein GSI_06248 [Ganoderma sinense ZZ0214-1]	270	1	270	272	72.7941	3.47e-148
scaffold1.t1015	EVM scaffold1.g1015 scaffold1:3064383-3065774(-)	445	1	444	PIL31545.1	hypothetical protein GSI_06247 [Ganoderma sinense ZZ0214-1]	443	1	443	444	76.5766	2.11e-240
scaffold1.t1016	EVM scaffold1.g1016 scaffold1:3066703-3068827(-)	517	1	505	TBU62084.1	WW domain binding protein 11-domain-containing protein [Dichomitus squalens]	524	1	522	528	74.053	1.92e-178
scaffold1.t1017	EVM scaffold1.g1017 scaffold1:3069121-3071263(+)	596	1	576	TBU34477.1	hypothetical protein BD311DRAFT_649664 [Dichomitus squalens]	656	1	635	646	70.8978	1.13e-267
scaffold1.t1018	EVM scaffold1.g1018 scaffold1:3071863-3073126(-)	343	1	342	QDK64580.1	putative Sho1p [Ganoderma lucidum]	343	1	343	343	86.5889	4.35e-196
scaffold1.t1019	EVM scaffold1.g1019 scaffold1:3075019-3076456(+)	399	1	398	TBU34474.1	hypothetical protein BD311DRAFT_746230 [Dichomitus squalens] TBU50075.1 hypothetical protein BD309DRAFT_946347 [Dichomitus squalens]	434	35	434	415	44.0964	5.36e-76
scaffold1.t1020	EVM scaffold1.g1020 scaffold1:3078317-3083097(+)	1359	94	1355	TBU34473.1	hypothetical protein BD311DRAFT_649726 [Dichomitus squalens]	1267	1	1265	1269	82.1119	0
scaffold1.t1021	EVM scaffold1.g1021 scaffold1:3083349-3085534(+)	709	1	708	PIL31539.1	hypothetical protein GSI_06241 [Ganoderma sinense ZZ0214-1]	721	1	721	731	55.13	4.52e-220
scaffold1.t1022	EVM scaffold1.g1022 scaffold1:3089295-3091091(-)	372	2	371	TBU34471.1	hypothetical protein BD311DRAFT_802082 [Dichomitus squalens]	447	78	447	370	87.2973	1.52e-231
scaffold1.t1023	EVM scaffold1.g1023 scaffold1:3091961-3094613(-)	690	1	689	TBU50071.1	asparagine-linked glycosylation 9 protein isoform a [Dichomitus squalens]	697	1	697	697	85.7963	0
scaffold1.t1024	EVM scaffold1.g1024 scaffold1:3095356-3097419(+)	513	1	512	TBU62093.1	hypothetical protein BD310DRAFT_872304 [Dichomitus squalens]	752	79	752	685	51.0949	1.03e-196
scaffold1.t1025	EVM scaffold1.g1025 scaffold1:3097997-3103511(-)	1046	504	1045	XP_007360520.1	cytochrome P450 [Dichomitus squalens LYAD-421 SS1] EJF67087.1 cytochrome P450 [Dichomitus squalens LYAD-421 SS1] TBU62094.1 cytochrome P450 [Dichomitus squalens]	542	1	542	542	81.3653	0
scaffold1.t1026	EVM scaffold1.g1026 scaffold1:3103693-3107353(-)	953	1	952	TBU50067.1	coatomer protein [Dichomitus squalens] TBU62096.1 coatomer protein [Dichomitus squalens]	953	1	953	953	94.7534	0
scaffold1.t1027	EVM scaffold1.g1027 scaffold1:3107821-3109621(-)	358	113	356	PIL31534.1	hypothetical protein GSI_06236 [Ganoderma sinense ZZ0214-1]	241	1	240	244	76.2295	2.05e-92
scaffold1.t1028	EVM scaffold1.g1028 scaffold1:3109996-3111272(+)	308	1	307	TBU62099.1	NIF3-like protein-like protein [Dichomitus squalens]	307	1	307	307	87.2964	1.12e-194
scaffold1.t1029	EVM scaffold1.g1029 scaffold1:3111436-3113533(-)	490	1	489	TBU62100.1	NADH-ubiquinone oxidoreductase [Dichomitus squalens]	475	1	475	489	86.9121	5.27e-309
scaffold1.t1030	EVM scaffold1.g1030 scaffold1:3113813-3115156(+)	345	1	344	TBU50062.1	mannose-6-phosphate receptor binding domain-containing protein [Dichomitus squalens]	337	1	337	344	79.9419	4.23e-186
scaffold1.t1031	EVM scaffold1.g1031 scaffold1:3116003-3117148(+)	336	1	335	PIL31529.1	transcription factor [Ganoderma sinense ZZ0214-1]	335	1	335	337	89.6142	4.07e-195
scaffold1.t1032	EVM scaffold1.g1032 scaffold1:3122706-3124165(+)	192	1	191	PIL31527.1	hypothetical protein GSI_06229 [Ganoderma sinense ZZ0214-1]	192	1	191	191	85.8639	3.29e-116
scaffold1.t1033	EVM scaffold1.g1033 scaffold1:3126311-3127343(+)	308	1	280	VWO94234.1	BHLH domain-containing protein [Ganoderma boninense]	313	1	282	282	93.2624	4.24e-159
scaffold1.t1034	EVM scaffold1.g1034 scaffold1:3131027-3131544(+)	112	1	111	RDX51977.1	tubulin binding cofactor A [Polyporus brumalis] TFK94949.1 tubulin binding cofactor A [Polyporus arcularius HHB13444]	111	1	111	111	76.5766	4.54e-48
scaffold1.t1035	EVM scaffold1.g1035 scaffold1:3131685-3132357(-)	183	4	182	PIL31524.1	hypothetical protein GSI_06226 [Ganoderma sinense ZZ0214-1]	180	3	180	180	91.6667	4.73e-104
scaffold1.t1036	EVM scaffold1.g1036 scaffold1:3132776-3133840(-)	269	1	267	PIL31523.1	hypothetical protein GSI_06225 [Ganoderma sinense ZZ0214-1]	279	3	279	277	68.231	1.76e-135
scaffold1.t1038	EVM scaffold1.g1038 scaffold1:3137211-3137759(+)	164	9	148	RPD55585.1	hypothetical protein L227DRAFT_656813 [Lentinus tigrinus ALCF2SS1-6]	553	11	153	144	41.6667	1.45e-20
scaffold1.t1039	EVM scaffold1.g1039 scaffold1:3137963-3142989(-)	1345	1	1344	XP_007371514.1	uncharacterized protein DICSQDRAFT_184215 [Dichomitus squalens LYAD-421 SS1] EJF55739.1 hypothetical protein DICSQDRAFT_184215 [Dichomitus squalens LYAD-421 SS1]	1344	1	1344	1345	81.2639	0
scaffold1.t1040	EVM scaffold1.g1040 scaffold1:3144402-3146153(-)	523	1	521	PIL23121.1	hypothetical protein GSI_14430 [Ganoderma sinense ZZ0214-1]	524	1	524	526	73.5741	3.7e-267
scaffold1.t1041	EVM scaffold1.g1041 scaffold1:3146633-3153295(-)	1882	1	1880	TBU34449.1	hypothetical protein BD311DRAFT_793537 [Dichomitus squalens]	1880	1	1879	1898	86.6702	0
scaffold1.t1042	EVM scaffold1.g1042 scaffold1:3153647-3155509(+)	542	1	541	TBU34448.1	Low temperature viability protein-domain-containing protein [Dichomitus squalens]	543	1	543	546	82.0513	3.71e-307
scaffold1.t1043	EVM scaffold1.g1043 scaffold1:3155690-3163270(-)	2311	1	2310	TBU62112.1	hypothetical protein BD310DRAFT_1036736 [Dichomitus squalens]	2301	1	2301	2318	84.4694	0
scaffold1.t1044	EVM scaffold1.g1044 scaffold1:3163567-3165587(+)	474	1	473	XP_007360534.1	PCI-domain-containing protein [Dichomitus squalens LYAD-421 SS1] EJF67104.1 PCI-domain-containing protein [Dichomitus squalens LYAD-421 SS1] TBU34446.1 PCI-domain-containing protein [Dichomitus squalens] TBU50050.1 PCI-domain-containing protein [Dichomitus squalens] TBU62113.1 PCI-domain-containing protein [Dichomitus squalens]	473	1	473	473	94.926	0
scaffold1.t1045	EVM scaffold1.g1045 scaffold1:3165868-3166469(-)	185	1	182	TBU34445.1	hypothetical protein BD311DRAFT_773536 [Dichomitus squalens]	232	47	228	182	90.6593	7.53e-111
scaffold1.t1046	EVM scaffold1.g1046 scaffold1:3168782-3169921(+)	294	1	293	RDX51968.1	ribosomal protein L1 [Polyporus brumalis]	293	1	293	293	90.1024	6.2e-185
scaffold1.t1047	EVM scaffold1.g1047 scaffold1:3170098-3172311(-)	631	1	629	TBU34443.1	Rsm22-domain-containing protein [Dichomitus squalens] TBU50047.1 Rsm22-domain-containing protein [Dichomitus squalens]	643	1	642	642	74.1433	0
scaffold1.t1048	EVM scaffold1.g1048 scaffold1:3172511-3174454(+)	513	1	512	TBU50046.1	spindle pole body protein [Dichomitus squalens]	512	1	512	512	88.4766	0
scaffold1.t1049	EVM scaffold1.g1049 scaffold1:3175267-3175656(-)	76	1	75	XP_007360539.1	uncharacterized protein DICSQDRAFT_131382 [Dichomitus squalens LYAD-421 SS1] EJF67109.1 hypothetical protein DICSQDRAFT_131382 [Dichomitus squalens LYAD-421 SS1] TBU34440.1 hypothetical protein BD311DRAFT_281883 [Dichomitus squalens] TBU50044.1 hypothetical protein BD309DRAFT_641104 [Dichomitus squalens] TBU62119.1 hypothetical protein BD310DRAFT_122322 [Dichomitus squalens]	75	1	75	75	82.6667	4.27e-41
scaffold1.t1050	EVM scaffold1.g1050 scaffold1:3177733-3178183(-)	88	7	87	XP_007360540.1	uncharacterized protein DICSQDRAFT_164946 [Dichomitus squalens LYAD-421 SS1] EJF67110.1 hypothetical protein DICSQDRAFT_164946 [Dichomitus squalens LYAD-421 SS1] TBU50042.1 hypothetical protein BD309DRAFT_1014322 [Dichomitus squalens] TBU62121.1 hypothetical protein BD310DRAFT_974686 [Dichomitus squalens]	85	5	85	81	71.6049	3.95e-33
scaffold1.t1051	EVM scaffold1.g1051 scaffold1:3182526-3183809(+)	352	1	351	XP_007360541.1	guanine nucleotide binding protein beta subunit 2 [Dichomitus squalens LYAD-421 SS1] EJF67111.1 guanine nucleotide binding protein beta subunit 2 [Dichomitus squalens LYAD-421 SS1] PIL31511.1 transporter [Ganoderma sinense ZZ0214-1] TBU62124.1 guanine nucleotide binding protein beta subunit 2 [Dichomitus squalens]	351	1	351	351	100	1.28e-206
scaffold1.t1052	EVM scaffold1.g1052 scaffold1:3184400-3187711(+)	965	1	964	VWO94255.1	Heterotrimeric G-protein beta subunit [Ganoderma boninense]	1309	349	1309	981	62.4873	5.53e-307
scaffold1.t1053	EVM scaffold1.g1053 scaffold1:3188201-3192324(-)	1244	10	1242	PIL31509.1	hypothetical protein GSI_06211 [Ganoderma sinense ZZ0214-1]	1305	2	1304	1355	50.4059	3.81e-310
scaffold1.t1054	EVM scaffold1.g1054 scaffold1:3193834-3201338(-)	1892	749	1825	TBU62128.1	hypothetical protein BD310DRAFT_919654 [Dichomitus squalens]	1160	1	1081	1089	71.809	0
scaffold1.t1055	EVM scaffold1.g1055 scaffold1:3203697-3206161(-)	546	1	544	PIL31505.1	transporter [Ganoderma sinense ZZ0214-1]	546	1	544	544	86.2132	0
scaffold1.t1056	EVM scaffold1.g1056 scaffold1:3206699-3207566(-)	259	1	258	XP_007360546.1	uncharacterized protein DICSQDRAFT_131388 [Dichomitus squalens LYAD-421 SS1] EJF67116.1 hypothetical protein DICSQDRAFT_131388 [Dichomitus squalens LYAD-421 SS1] TBU34428.1 hypothetical protein BD311DRAFT_682215 [Dichomitus squalens] TBU50030.1 hypothetical protein BD309DRAFT_1075985 [Dichomitus squalens] TBU62132.1 hypothetical protein BD310DRAFT_919664 [Dichomitus squalens]	257	1	257	258	91.8605	4.19e-163
scaffold1.t1057	EVM scaffold1.g1057 scaffold1:3208786-3210236(+)	424	1	423	TBU34427.1	hypothetical protein BD311DRAFT_281397 [Dichomitus squalens]	422	1	422	450	68.4444	1.43e-168
scaffold1.t1058	EVM scaffold1.g1058 scaffold1:3210956-3213349(-)	777	4	776	TBU34426.1	hypothetical protein BD311DRAFT_773522 [Dichomitus squalens]	781	3	781	783	75.9898	0
scaffold1.t1060	EVM scaffold1.g1060 scaffold1:3220220-3221245(-)	299	1	286	TBU50023.1	hypothetical protein BD309DRAFT_946225 [Dichomitus squalens]	469	1	286	290	69.3103	4.63e-125
scaffold1.t1061	EVM scaffold1.g1061 scaffold1:3221487-3224204(-)	555	1	554	TBU50022.1	isoprenoid synthase domain-containing protein [Dichomitus squalens]	554	1	554	554	87.3646	0
scaffold1.t1062	EVM scaffold1.g1062 scaffold1:3224473-3227099(-)	572	35	571	PIL31499.1	hypothetical protein GSI_06201 [Ganoderma sinense ZZ0214-1]	638	111	638	539	77.551	3.39e-229
scaffold1.t1063	EVM scaffold1.g1063 scaffold1:3227736-3228741(+)	210	1	209	XP_007360552.1	GTP-binding protein RAB5 [Dichomitus squalens LYAD-421 SS1] EJF67124.1 GTP-binding protein RAB5 [Dichomitus squalens LYAD-421 SS1] TBU34419.1 GTP-binding protein RAB5 [Dichomitus squalens] TBU50020.1 GTP-binding protein RAB5 [Dichomitus squalens] TBU62144.1 GTP-binding protein RAB5 [Dichomitus squalens]	209	1	209	209	95.6938	6.17e-141
scaffold1.t1064	EVM scaffold1.g1064 scaffold1:3229264-3232062(-)	839	1	838	TBU50019.1	ras GEF [Dichomitus squalens]	832	1	832	838	81.8616	0
scaffold1.t1065	EVM scaffold1.g1065 scaffold1:3233054-3235933(+)	473	193	472	TBU62146.1	regulator of Vps4 activity in the MVB pathway-domain-containing protein [Dichomitus squalens]	292	13	292	280	82.5	7.48e-149
scaffold1.t1066	EVM scaffold1.g1066 scaffold1:3238950-3240488(+)	379	1	378	XP_007360555.1	uncharacterized protein DICSQDRAFT_96243 [Dichomitus squalens LYAD-421 SS1] EJF67127.1 hypothetical protein DICSQDRAFT_96243 [Dichomitus squalens LYAD-421 SS1] TBU50016.1 hypothetical protein BD309DRAFT_946205 [Dichomitus squalens] TBU62148.1 hypothetical protein BD310DRAFT_919701 [Dichomitus squalens]	379	1	379	380	81.8421	2.48e-227
scaffold1.t1067	EVM scaffold1.g1067 scaffold1:3242519-3247412(+)	1235	1	1234	PIL31494.1	hypothetical protein GSI_06196 [Ganoderma sinense ZZ0214-1]	1229	1	1229	1237	83.6702	0
scaffold1.t1068	EVM scaffold1.g1068 scaffold1:3247636-3253517(-)	1502	1	1501	TBU34413.1	Calreticulin family-domain-containing protein [Dichomitus squalens]	1553	1	1553	1555	88.8103	0
scaffold1.t1069	EVM scaffold1.g1069 scaffold1:3253829-3254422(+)	123	1	122	RPD65067.1	Prefoldin [Lentinus tigrinus ALCF2SS1-6] RPD82150.1 Prefoldin [Lentinus tigrinus ALCF2SS1-7]	123	1	122	122	79.5082	2.48e-55
scaffold1.t1070	EVM scaffold1.g1070 scaffold1:3254814-3260189(-)	1466	1	1465	PIL31490.1	ATP-binding cassette transporter [Ganoderma sinense ZZ0214-1]	1469	1	1469	1470	87.6871	0
scaffold1.t1071	EVM scaffold1.g1071 scaffold1:3261401-3262763(+)	316	1	315	XP_007360558.1	precursor to secretory protein Ssp120 [Dichomitus squalens LYAD-421 SS1] EJF67132.1 precursor to secretory protein Ssp120 [Dichomitus squalens LYAD-421 SS1]	312	1	312	316	81.962	1.89e-187
scaffold1.t1072	EVM scaffold1.g1072 scaffold1:3263481-3271916(-)	2164	369	2163	TBU34409.1	Dopey, N-terminal-domain-containing protein [Dichomitus squalens]	1792	1	1792	1795	85.7939	0
scaffold1.t1073	EVM scaffold1.g1073 scaffold1:3272307-3272792(+)	90	1	89	PIL31486.1	hypothetical protein GSI_06188 [Ganoderma sinense ZZ0214-1]	89	1	89	89	94.382	2.13e-54
scaffold1.t1074	EVM scaffold1.g1074 scaffold1:3273337-3275193(+)	458	1	456	PIL31485.1	transporter [Ganoderma sinense ZZ0214-1]	458	1	457	457	93.4354	2.07e-298
scaffold1.t1075	EVM scaffold1.g1075 scaffold1:3275498-3275820(-)	66	1	65	XP_007360562.1	uncharacterized protein DICSQDRAFT_76570 [Dichomitus squalens LYAD-421 SS1] EJF67137.1 hypothetical protein DICSQDRAFT_76570 [Dichomitus squalens LYAD-421 SS1] TBU34405.1 hypothetical protein BD311DRAFT_682164 [Dichomitus squalens] TBU50005.1 hypothetical protein BD309DRAFT_908496 [Dichomitus squalens] TBU62159.1 hypothetical protein BD310DRAFT_844637 [Dichomitus squalens]	65	1	65	65	92.3077	1.29e-33
scaffold1.t1076	EVM scaffold1.g1076 scaffold1:3276044-3278634(+)	589	305	588	XP_007360564.1	enoyl-CoA hydratase/carnithine racemase [Dichomitus squalens LYAD-421 SS1] EJF67139.1 enoyl-CoA hydratase/carnithine racemase [Dichomitus squalens LYAD-421 SS1]	283	1	283	284	81.338	1.93e-160
scaffold1.t1077	EVM scaffold1.g1077 scaffold1:3278907-3279862(+)	218	1	217	TBU34402.1	peptidase M76 family-domain-containing protein [Dichomitus squalens] TBU50002.1 peptidase M76 family-domain-containing protein [Dichomitus squalens] TBU62162.1 peptidase M76 family-domain-containing protein [Dichomitus squalens]	217	1	217	217	86.6359	5.03e-144
scaffold1.t1078	EVM scaffold1.g1078 scaffold1:3280433-3281310(+)	216	1	215	PIL31481.1	hypothetical protein GSI_06183 [Ganoderma sinense ZZ0214-1]	216	1	215	217	68.6636	3.8e-73
scaffold1.t1079	EVM scaffold1.g1079 scaffold1:3282539-3283453(-)	211	22	174	XP_007360566.1	uncharacterized protein DICSQDRAFT_151487 [Dichomitus squalens LYAD-421 SS1] EJF67141.1 hypothetical protein DICSQDRAFT_151487 [Dichomitus squalens LYAD-421 SS1]	359	18	191	174	48.2759	1.64e-30
scaffold1.t1080	EVM scaffold1.g1080 scaffold1:3286231-3289162(+)	891	1	890	TBU62165.1	hypothetical protein BD310DRAFT_974717 [Dichomitus squalens]	1186	257	1186	936	74.8932	0
scaffold1.t1081	EVM scaffold1.g1081 scaffold1:3289778-3291984(-)	570	1	569	XP_007360567.1	isocitrate lyase and phosphorylmutase [Dichomitus squalens LYAD-421 SS1] EJF67142.1 isocitrate lyase and phosphorylmutase [Dichomitus squalens LYAD-421 SS1] TBU34398.1 isocitrate lyase and phosphorylmutase [Dichomitus squalens]	569	1	569	569	93.6731	0
scaffold1.t1082	EVM scaffold1.g1082 scaffold1:3292889-3297233(+)	1140	1	1139	PIL31477.1	hypothetical protein GSI_06179 [Ganoderma sinense ZZ0214-1]	1104	1	1104	1139	76.295	0
scaffold1.t1083	EVM scaffold1.g1083 scaffold1:3297414-3298245(-)	215	1	212	PIL31476.1	hypothetical protein GSI_06178 [Ganoderma sinense ZZ0214-1]	202	1	187	212	62.7358	2.08e-88
scaffold1.t1084	EVM scaffold1.g1084 scaffold1:3298722-3300150(-)	373	1	372	XP_007360569.1	uncharacterized protein DICSQDRAFT_76588 [Dichomitus squalens LYAD-421 SS1] EJF67145.1 hypothetical protein DICSQDRAFT_76588 [Dichomitus squalens LYAD-421 SS1] TBU34393.1 hypothetical protein BD311DRAFT_746071 [Dichomitus squalens] TBU49993.1 hypothetical protein BD309DRAFT_946157 [Dichomitus squalens] TBU62171.1 hypothetical protein BD310DRAFT_844661 [Dichomitus squalens]	436	50	436	390	65.3846	1.33e-161
scaffold1.t1085	EVM scaffold1.g1085 scaffold1:3300833-3303316(+)	623	4	622	TBU34392.1	meiotic sister-chromatid recombination aldehyde dehydrogenase [Dichomitus squalens] TBU62172.1 meiotic sister-chromatid recombination aldehyde dehydrogenase [Dichomitus squalens]	621	3	621	619	90.9532	0
scaffold1.t1086	EVM scaffold1.g1086 scaffold1:3304340-3305890(+)	406	12	405	OSD06199.1	ribonuclease T2 [Trametes coccinea BRFM310]	563	14	406	394	82.2335	9.38e-230
scaffold1.t1088	EVM scaffold1.g1088 scaffold1:3309497-3311703(+)	529	1	528	PIL31472.1	hypothetical protein GSI_06174 [Ganoderma sinense ZZ0214-1]	536	1	536	536	90.4851	0
scaffold1.t1089	EVM scaffold1.g1089 scaffold1:3312086-3315324(-)	971	3	970	XP_007360575.1	WD40 repeat-like protein [Dichomitus squalens LYAD-421 SS1] EJF67151.1 WD40 repeat-like protein [Dichomitus squalens LYAD-421 SS1]	963	4	963	971	87.3326	0
scaffold1.t1090	EVM scaffold1.g1090 scaffold1:3316357-3317366(-)	321	2	316	PIL31470.1	hypothetical protein GSI_06172 [Ganoderma sinense ZZ0214-1]	345	20	340	324	56.7901	6.84e-83
scaffold1.t1091	EVM scaffold1.g1091 scaffold1:3319120-3320394(-)	271	1	270	XP_007360577.1	NIPSNAP-domain-containing protein [Dichomitus squalens LYAD-421 SS1] EJF67153.1 NIPSNAP-domain-containing protein [Dichomitus squalens LYAD-421 SS1]	270	1	270	270	90	1.38e-181
scaffold1.t1092	EVM scaffold1.g1092 scaffold1:3320761-3324233(+)	701	1	480	PIL31468.1	hypothetical protein GSI_06170 [Ganoderma sinense ZZ0214-1]	509	1	482	483	77.8468	7.36e-278
scaffold1.t1093	EVM scaffold1.g1093 scaffold1:3324422-3325619(+)	222	7	217	TBU34383.1	molybdenum cofactor biosynthesis protein [Dichomitus squalens]	603	388	599	212	74.5283	2.63e-92
scaffold1.t1094	EVM scaffold1.g1094 scaffold1:3327762-3333060(-)	912	1	551	TBU49981.1	amidase [Dichomitus squalens]	581	1	551	551	83.4846	0
scaffold1.t1095	EVM scaffold1.g1095 scaffold1:3333527-3334075(-)	116	1	115	TBU49980.1	hypothetical protein BD309DRAFT_946134 [Dichomitus squalens]	114	1	114	115	82.6087	2.1e-66
scaffold1.t1096	EVM scaffold1.g1096 scaffold1:3339389-3341581(-)	581	1	123	XP_008032642.1	hypothetical protein TRAVEDRAFT_157828 [Trametes versicolor FP-101664 SS1] EIW63985.1 hypothetical protein TRAVEDRAFT_157828 [Trametes versicolor FP-101664 SS1]	543	1	129	133	78.1955	9.32e-48
scaffold1.t1097	EVM scaffold1.g1097 scaffold1:3342168-3345445(-)	700	4	699	TBU34376.1	mitochondrial inner membrane protein [Dichomitus squalens]	704	7	704	699	90.701	0
scaffold1.t1098	EVM scaffold1.g1098 scaffold1:3345805-3347594(-)	452	1	451	TBU34375.1	guanine-N-1-methyltransferase [Dichomitus squalens]	448	1	448	454	79.9559	8.47e-264
scaffold1.t1099	EVM scaffold1.g1099 scaffold1:3348169-3351176(+)	520	139	519	PIL31459.1	hypothetical protein GSI_06160 [Ganoderma sinense ZZ0214-1]	381	1	379	381	82.4147	1.4e-235
scaffold1.t1100	EVM scaffold1.g1100 scaffold1:3351365-3352640(-)	237	1	220	XP_007360585.1	V-snare-domain-containing protein [Dichomitus squalens LYAD-421 SS1] EJF67163.1 V-snare-domain-containing protein [Dichomitus squalens LYAD-421 SS1] TBU34372.1 V-snare-domain-containing protein [Dichomitus squalens] TBU62193.1 V-snare-domain-containing protein [Dichomitus squalens]	223	1	220	220	93.6364	1.01e-138
scaffold1.t1101	EVM scaffold1.g1101 scaffold1:3354770-3355986(+)	369	136	367	PIL31455.1	hypothetical protein GSI_06156 [Ganoderma sinense ZZ0214-1]	368	137	367	236	60.1695	1.71e-70
scaffold1.t1102	EVM scaffold1.g1102 scaffold1:3357004-3358784(+)	428	1	425	TBU38423.1	FAD/NAD(P)-binding domain-containing protein [Dichomitus squalens]	429	1	426	429	68.5315	1.01e-216
scaffold1.t1103	EVM scaffold1.g1103 scaffold1:3359072-3364686(-)	1712	3	1711	PIL31453.1	hypothetical protein GSI_06154 [Ganoderma sinense ZZ0214-1]	1722	2	1722	1743	71.5433	0
scaffold1.t1104	EVM scaffold1.g1104 scaffold1:3365148-3367645(+)	629	267	628	PIL31451.1	hypothetical protein GSI_06152 [Ganoderma sinense ZZ0214-1]	363	1	363	363	89.2562	2.15e-236
scaffold1.t1105	EVM scaffold1.g1105 scaffold1:3368492-3371959(-)	1074	241	1054	PIL31450.1	hypothetical protein GSI_06151 [Ganoderma sinense ZZ0214-1]	852	22	838	831	69.5548	0
scaffold1.t1106	EVM scaffold1.g1106 scaffold1:3373417-3374879(-)	327	1	323	TBU25299.1	dihydrofolate reductase [Dichomitus squalens] TBU38430.1 dihydrofolate reductase [Dichomitus squalens] TBU54919.1 dihydrofolate reductase [Dichomitus squalens]	315	1	312	324	73.1481	1.1e-150
scaffold1.t1107	EVM scaffold1.g1107 scaffold1:3375573-3380426(+)	1110	55	1094	THH31951.1	hypothetical protein EUX98_g2229 [Antrodiella citrinella]	1118	68	1092	1051	65.176	0
scaffold1.t1108	EVM scaffold1.g1108 scaffold1:3380986-3382542(+)	462	1	459	PIL31446.1	hypothetical protein GSI_06147 [Ganoderma sinense ZZ0214-1]	462	1	460	462	85.0649	1.6e-281
scaffold1.t1109	EVM scaffold1.g1109 scaffold1:3382619-3388150(-)	1058	30	1057	PPQ71967.1	hypothetical protein CVT26_007166 [Gymnopilus dilepis]	1088	42	1088	1057	57.8051	0
scaffold1.t1110	EVM scaffold1.g1110 scaffold1:3390815-3393564(+)	822	1	816	TBU54910.1	hypothetical protein BD310DRAFT_885334 [Dichomitus squalens]	1254	409	1252	861	51.4518	2.15e-240
scaffold1.t1111	EVM scaffold1.g1111 scaffold1:3393885-3395169(-)	385	1	384	VWO94041.1	Uncharacterized protein [Ganoderma boninense]	383	1	383	384	85.6771	3.26e-253
scaffold1.t1112	EVM scaffold1.g1112 scaffold1:3395758-3397613(+)	434	4	428	TBU65595.1	salicylate hydroxylase [Dichomitus squalens]	432	4	427	425	73.4118	6.45e-234
scaffold1.t1113	EVM scaffold1.g1113 scaffold1:3397762-3398233(-)	104	1	103	XP_001831685.1	histone H4 [Coprinopsis cinerea okayama7#130] XP_001831694.1 histone H4 [Coprinopsis cinerea okayama7#130] XP_001838905.1 histone H4 [Coprinopsis cinerea okayama7#130] XP_001883663.1 histone H4 [Laccaria bicolor S238N-H82] XP_001883792.1 histone H4 [Laccaria bicolor S238N-H82] XP_001890242.1 histone H4 [Laccaria bicolor S238N-H82] XP_001891102.1 histone H4 [Laccaria bicolor S238N-H82] XP_00646204…	103	1	103	103	100	3.53e-64
scaffold1.t1114	EVM scaffold1.g1114 scaffold1:3398568-3399301(+)	168	1	167	TBU25313.1	thioredoxin-like protein [Dichomitus squalens]	167	1	167	167	83.2335	1.14e-95
scaffold1.t1115	EVM scaffold1.g1115 scaffold1:3401148-3406299(+)	1640	1	1634	XP_007360601.1	acetyl-CoA synthetase-like protein [Dichomitus squalens LYAD-421 SS1] EJF67183.1 acetyl-CoA synthetase-like protein [Dichomitus squalens LYAD-421 SS1]	1642	1	1633	1634	81.8237	0
scaffold1.t1116	EVM scaffold1.g1116 scaffold1:3407699-3411643(+)	1154	1	1153	TBU49334.1	hypothetical protein BD309DRAFT_910213 [Dichomitus squalens]	1300	146	1300	1156	85.9862	0
scaffold1.t1117	EVM scaffold1.g1117 scaffold1:3411913-3413424(-)	317	1	316	OSD06236.1	inorganic diphosphatase [Trametes coccinea BRFM310]	315	1	315	316	91.7722	1.88e-220
scaffold1.t1118	EVM scaffold1.g1118 scaffold1:3414234-3415958(-)	470	1	465	XP_007359783.1	homocitrate synthase [Dichomitus squalens LYAD-421 SS1] EJF67188.1 homocitrate synthase [Dichomitus squalens LYAD-421 SS1] TBU54899.1 homocitrate synthase [Dichomitus squalens]	480	1	472	472	94.0678	0
scaffold1.t1120	EVM scaffold1.g1120 scaffold1:3421788-3424572(+)	571	1	539	TBU54897.1	magnesium transporter NIPA-domain-containing protein [Dichomitus squalens]	631	1	542	542	83.5793	4.45e-307
scaffold1.t1121	EVM scaffold1.g1121 scaffold1:3424628-3426129(-)	484	1	463	PIL31431.1	hypothetical protein GSI_06132 [Ganoderma sinense ZZ0214-1]	494	3	472	475	44.6316	1.09e-121
scaffold1.t1123	EVM scaffold1.g1123 scaffold1:3428831-3431297(-)	771	1	770	XP_007360608.1	gamma-tubulin ring complex protein [Dichomitus squalens LYAD-421 SS1] EJF67192.1 gamma-tubulin ring complex protein [Dichomitus squalens LYAD-421 SS1]	767	1	767	771	91.31	0
scaffold1.t1124	EVM scaffold1.g1124 scaffold1:3431585-3432786(+)	329	1	328	TBU54893.1	Nop52-domain-containing protein [Dichomitus squalens]	327	1	327	328	78.3537	1.22e-183
scaffold1.t1125	EVM scaffold1.g1125 scaffold1:3433092-3433466(-)	77	1	76	PIL31427.1	hypothetical protein GSI_06128 [Ganoderma sinense ZZ0214-1]	76	1	76	76	80.2632	3.77e-40
scaffold1.t1126	EVM scaffold1.g1126 scaffold1:3434278-3436731(-)	660	1	659	TBU54891.1	rab-GTPase-TBC domain-containing protein [Dichomitus squalens]	671	1	671	678	78.1711	0
scaffold1.t1127	EVM scaffold1.g1127 scaffold1:3436943-3437494(+)	131	1	130	XP_007360610.1	transthyretin [Dichomitus squalens LYAD-421 SS1] EJF67196.1 transthyretin [Dichomitus squalens LYAD-421 SS1] TBU49324.1 transthyretin [Dichomitus squalens]	130	1	130	130	87.6923	2.04e-78
scaffold1.t1128	EVM scaffold1.g1128 scaffold1:3437889-3439491(-)	490	2	489	PIL31424.1	hypothetical protein GSI_06125 [Ganoderma sinense ZZ0214-1]	433	14	433	488	78.0738	2.16e-249
scaffold1.t1129	EVM scaffold1.g1129 scaffold1:3439851-3440597(-)	151	1	150	PIL31423.1	hypothetical protein GSI_06124 [Ganoderma sinense ZZ0214-1]	150	1	150	150	73.3333	6.71e-73
scaffold1.t1130	EVM scaffold1.g1130 scaffold1:3442086-3443802(+)	516	1	515	XP_007360612.1	glutamate-rich WD repeat containing [Dichomitus squalens LYAD-421 SS1] EJF67199.1 glutamate-rich WD repeat containing [Dichomitus squalens LYAD-421 SS1] TBU25330.1 glutamate-rich WD repeat containing [Dichomitus squalens] TBU49320.1 glutamate-rich WD repeat containing [Dichomitus squalens]	515	1	515	515	92.0388	1.15e-308
scaffold1.t1131	EVM scaffold1.g1131 scaffold1:3444089-3445424(-)	254	1	253	TBU54886.1	proteasome activator pa28 REG alpha/beta subunit [Dichomitus squalens]	253	1	253	253	84.9802	6.4e-158
scaffold1.t1132	EVM scaffold1.g1132 scaffold1:3445789-3449731(+)	1068	1	1067	XP_007360613.1	uncharacterized protein DICSQDRAFT_142762 [Dichomitus squalens LYAD-421 SS1] EJF67200.1 hypothetical protein DICSQDRAFT_142762 [Dichomitus squalens LYAD-421 SS1]	1066	1	1066	1070	90.1869	0
scaffold1.t1133	EVM scaffold1.g1133 scaffold1:3452158-3454960(+)	864	66	863	XP_007360614.1	uncharacterized protein DICSQDRAFT_76715 [Dichomitus squalens LYAD-421 SS1] EJF67201.1 hypothetical protein DICSQDRAFT_76715 [Dichomitus squalens LYAD-421 SS1]	829	20	829	816	74.8775	0
scaffold1.t1135	EVM scaffold1.g1135 scaffold1:3456310-3457800(+)	440	1	439	PIL31418.1	hypothetical protein GSI_06119 [Ganoderma sinense ZZ0214-1]	446	1	446	458	66.8122	9.07e-187
scaffold1.t1136	EVM scaffold1.g1136 scaffold1:3458069-3458883(-)	213	1	211	RDX51856.1	EF-hand protein [Polyporus brumalis] TFK88663.1 EF-hand protein [Polyporus arcularius HHB13444]	211	1	210	211	95.2607	3.45e-146
scaffold1.t1137	EVM scaffold1.g1137 scaffold1:3459481-3460628(-)	281	5	260	PIL32478.1	hypothetical protein GSI_05181 [Ganoderma sinense ZZ0214-1]	282	2	259	258	66.2791	3.17e-116
scaffold1.t1138	EVM scaffold1.g1138 scaffold1:3460886-3461894(-)	285	1	284	TBU25344.1	NAD-P-binding protein [Dichomitus squalens]	285	1	285	285	75.4386	5.71e-156
scaffold1.t1139	EVM scaffold1.g1139 scaffold1:3462338-3465691(+)	922	1	921	TBU49309.1	hypothetical protein BD309DRAFT_947794 [Dichomitus squalens]	929	1	929	954	77.1488	0
scaffold1.t1140	EVM scaffold1.g1140 scaffold1:3466853-3467876(+)	282	43	278	PIL31415.1	hypothetical protein GSI_06116 [Ganoderma sinense ZZ0214-1]	243	1	238	238	66.3866	4.83e-109
scaffold1.t1141	EVM scaffold1.g1141 scaffold1:3467972-3468888(-)	223	1	219	XP_007360623.1	plant basic secretory protein [Dichomitus squalens LYAD-421 SS1] EJF67210.1 plant basic secretory protein [Dichomitus squalens LYAD-421 SS1]	221	1	219	219	89.4977	2.41e-151
scaffold1.t1142	EVM scaffold1.g1142 scaffold1:3469286-3472054(+)	792	15	789	TBU52310.1	beta-xylosidase [Dichomitus squalens]	774	1	774	775	88.9032	0
scaffold1.t1143	EVM scaffold1.g1143 scaffold1:3472665-3474760(-)	521	1	520	ABK59823.1	laccase [Ganoderma lucidum]	520	1	520	520	87.6923	0
scaffold1.t1144	EVM scaffold1.g1144 scaffold1:3480111-3480445(-)	84	1	76	XP_007359753.1	uncharacterized protein DICSQDRAFT_30076, partial [Dichomitus squalens LYAD-421 SS1] EJF67213.1 hypothetical protein DICSQDRAFT_30076, partial [Dichomitus squalens LYAD-421 SS1]	122	37	112	76	94.7368	1.48e-34
scaffold1.t1145	EVM scaffold1.g1145 scaffold1:3481254-3482083(+)	213	1	212	XP_007360626.1	uncharacterized protein DICSQDRAFT_76734 [Dichomitus squalens LYAD-421 SS1] EJF67214.1 hypothetical protein DICSQDRAFT_76734 [Dichomitus squalens LYAD-421 SS1] TBU29895.1 hypothetical protein BD311DRAFT_755910 [Dichomitus squalens] TBU49302.1 hypothetical protein BD309DRAFT_1076555 [Dichomitus squalens] TBU52307.1 hypothetical protein BD310DRAFT_962675 [Dichomitus squalens]	217	1	217	217	94.47	6.53e-141
scaffold1.t1146	EVM scaffold1.g1146 scaffold1:3483175-3483837(+)	141	21	140	PIL31410.1	hypothetical protein GSI_06111 [Ganoderma sinense ZZ0214-1]	139	26	139	120	45	1.54e-17
scaffold1.t1147	EVM scaffold1.g1147 scaffold1:3484429-3488988(-)	1134	210	1129	TBU29891.1	SNF2 family N-terminal domain-containing protein [Dichomitus squalens] TBU49299.1 SNF2 family N-terminal domain-containing protein [Dichomitus squalens]	926	1	922	932	87.2318	0
scaffold1.t1148	EVM scaffold1.g1148 scaffold1:3489218-3491175(+)	561	1	560	TBU29890.1	chaperonin Cpn60/TCP-1 family [Dichomitus squalens] TBU49298.1 chaperonin Cpn60/TCP-1 family [Dichomitus squalens] TBU52303.1 chaperonin Cpn60/TCP-1 family [Dichomitus squalens]	560	1	560	560	95.5357	0
scaffold1.t1149	EVM scaffold1.g1149 scaffold1:3491586-3493992(+)	570	1	569	PIL31406.1	MFS general substrate transporter [Ganoderma sinense ZZ0214-1]	571	1	571	571	86.3398	0
scaffold1.t1150	EVM scaffold1.g1150 scaffold1:3494237-3495800(-)	389	1	387	TBU29888.1	FAD/NAD(P)-binding domain-containing protein [Dichomitus squalens]	474	92	474	387	71.5762	3.64e-201
scaffold1.t1151	EVM scaffold1.g1151 scaffold1:3497372-3498854(-)	309	1	305	TBU29887.1	eukaryotic mitochondrial regulator protein-domain-containing protein [Dichomitus squalens]	313	1	310	310	72.9032	8.01e-148
scaffold1.t1152	EVM scaffold1.g1152 scaffold1:3501604-3503175(+)	431	1	430	VWO98462.1	Uncharacterized protein [Ganoderma boninense]	460	1	460	460	71.3043	2.49e-223
scaffold1.t1153	EVM scaffold1.g1153 scaffold1:3503541-3507403(+)	394	69	150	TBU25348.1	beta-xylosidase [Dichomitus squalens]	774	442	541	100	65	2.22e-24
scaffold1.t1154	EVM scaffold1.g1154 scaffold1:3508021-3509600(+)	408	51	406	TBU29882.1	magnesium transporter [Dichomitus squalens] TBU49290.1 magnesium transporter [Dichomitus squalens] TBU62625.1 magnesium transporter [Dichomitus squalens]	353	1	353	360	83.3333	2.9e-204
scaffold1.t1155	EVM scaffold1.g1155 scaffold1:3510363-3512843(-)	766	1	765	PIL31389.1	hypothetical protein GSI_06089 [Ganoderma sinense ZZ0214-1]	779	1	779	791	68.7737	0
scaffold1.t1156	EVM scaffold1.g1156 scaffold1:3513566-3514086(-)	87	2	86	XP_008032734.1	splicing factor 3B subunit 5, partial [Trametes versicolor FP-101664 SS1] EIW64148.1 splicing factor 3B subunit 5, partial [Trametes versicolor FP-101664 SS1]	86	2	86	85	98.8235	2.17e-57
scaffold1.t1157	EVM scaffold1.g1157 scaffold1:3514246-3515517(+)	318	1	297	PIL31390.1	hypothetical protein GSI_06090 [Ganoderma sinense ZZ0214-1]	323	1	303	312	70.5128	7.66e-92
scaffold1.t1158	EVM scaffold1.g1158 scaffold1:3515874-3518971(-)	1013	1	1012	TBU62621.1	RNI-like protein [Dichomitus squalens]	1206	183	1206	1032	78.6822	0
scaffold1.t1159	EVM scaffold1.g1159 scaffold1:3519635-3520006(-)	76	1	75	XP_008032733.1	hypothetical protein TRAVEDRAFT_158097 [Trametes versicolor FP-101664 SS1] EIW64146.1 hypothetical protein TRAVEDRAFT_158097 [Trametes versicolor FP-101664 SS1] OJT12040.1 hypothetical protein TRAPUB_11413 [Trametes pubescens]	74	1	74	75	81.3333	1.24e-33
scaffold1.t1160	EVM scaffold1.g1160 scaffold1:3521109-3523921(-)	701	1	700	TBU62620.1	Sec1-like protein [Dichomitus squalens]	707	1	707	708	90.3955	0
scaffold1.t1161	EVM scaffold1.g1161 scaffold1:3524359-3524745(-)	95	1	93	TBU29875.1	hypothetical protein BD311DRAFT_256086 [Dichomitus squalens]	95	3	95	93	74.1935	1.98e-48
scaffold1.t1162	EVM scaffold1.g1162 scaffold1:3526583-3527647(-)	219	1	170	PIL23122.1	hypothetical protein GSI_14431 [Ganoderma sinense ZZ0214-1]	383	1	170	170	85.2941	2e-99
scaffold1.t1163	EVM scaffold1.g1163 scaffold1:3529548-3530181(+)	171	1	164	PIL28961.1	hypothetical protein GSI_09008 [Ganoderma sinense ZZ0214-1]	383	219	381	165	52.1212	1.62e-46
scaffold1.t1164	EVM scaffold1.g1164 scaffold1:3530583-3530981(-)	96	1	95	TBU29875.1	hypothetical protein BD311DRAFT_256086 [Dichomitus squalens]	95	1	95	95	76.8421	5.05e-49
scaffold1.t1165	EVM scaffold1.g1165 scaffold1:3531558-3537054(-)	1447	1	1446	PIL31394.1	hypothetical protein GSI_06095 [Ganoderma sinense ZZ0214-1]	1457	1	1457	1465	85.3925	0
scaffold1.t1166	EVM scaffold1.g1166 scaffold1:3538254-3539753(-)	319	7	315	TBU49275.1	NAD(P)-binding protein [Dichomitus squalens]	325	6	314	309	71.521	6.71e-164
scaffold1.t1167	EVM scaffold1.g1167 scaffold1:3540932-3542853(-)	492	1	491	PIL31395.1	transcription factor [Ganoderma sinense ZZ0214-1]	558	1	558	568	67.4296	5.29e-234
scaffold1.t1168	EVM scaffold1.g1168 scaffold1:3544226-3546214(-)	496	1	495	RDX51178.1	pantothenate kinase [Polyporus brumalis]	492	1	492	504	84.9206	2.62e-294
scaffold1.t1169	EVM scaffold1.g1169 scaffold1:3547990-3551373(-)	860	1	859	PIL31397.1	hypothetical protein GSI_06098 [Ganoderma sinense ZZ0214-1]	872	1	872	875	90.8571	0
scaffold1.t1170	EVM scaffold1.g1170 scaffold1:3553508-3554781(+)	366	1	365	PIL31398.1	transporter [Ganoderma sinense ZZ0214-1]	365	1	365	365	99.4521	1.47e-242
scaffold1.t1171	EVM scaffold1.g1171 scaffold1:3556211-3559529(+)	929	1	928	TFK81171.1	coatomer subunit gamma [Polyporus arcularius HHB13444]	928	1	928	928	92.5647	0
scaffold1.t1172	EVM scaffold1.g1172 scaffold1:3560814-3561456(-)	132	1	130	TBU49306.1	beta-xylosidase [Dichomitus squalens]	774	497	649	156	55.7692	1.73e-37
scaffold1.t1173	EVM scaffold1.g1173 scaffold1:3562534-3565557(+)	682	1	299	TBU29866.1	NAD(P)-binding protein [Dichomitus squalens]	325	1	299	299	80.602	3.58e-174
scaffold1.t1174	EVM scaffold1.g1174 scaffold1:3565966-3567495(-)	459	1	457	TBU49273.1	cellobiohydrolaseI [Dichomitus squalens] TBU62607.1 cellobiohydrolaseI [Dichomitus squalens]	458	1	457	457	85.3392	7.18e-297
scaffold1.t1175	EVM scaffold1.g1175 scaffold1:3569590-3574236(+)	1436	1	1347	TBU29862.1	hypothetical protein BD311DRAFT_692216 [Dichomitus squalens]	1617	1	1345	1355	69.8155	0
scaffold1.t1176	EVM scaffold1.g1176 scaffold1:3575307-3576822(-)	423	4	414	TBU40069.1	FMN-linked oxidoreductase [Dichomitus squalens] TBU51220.1 FMN-linked oxidoreductase [Dichomitus squalens]	413	5	413	411	84.9148	3.01e-257
scaffold1.t1177	EVM scaffold1.g1177 scaffold1:3577790-3579213(-)	455	14	454	PIL31384.1	hypothetical protein GSI_06084 [Ganoderma sinense ZZ0214-1]	808	388	808	465	44.9462	1.07e-80
scaffold1.t1178	EVM scaffold1.g1178 scaffold1:3579546-3581133(-)	368	3	367	PIL31384.1	hypothetical protein GSI_06084 [Ganoderma sinense ZZ0214-1]	808	4	374	371	81.6712	1.66e-211
scaffold1.t1179	EVM scaffold1.g1179 scaffold1:3584060-3585137(+)	325	1	324	TBU49265.1	hypothetical protein BD309DRAFT_986578 [Dichomitus squalens]	306	1	306	335	71.6418	8.59e-150
scaffold1.t1180	EVM scaffold1.g1180 scaffold1:3588249-3596997(-)	2212	1	1242	PIL31380.1	hypothetical protein GSI_06080 [Ganoderma sinense ZZ0214-1]	1253	1	1249	1255	88.0478	0
scaffold1.t1181	EVM scaffold1.g1181 scaffold1:3597198-3598720(+)	322	1	319	XP_007360658.1	mitochondrial carrier [Dichomitus squalens LYAD-421 SS1] EJF67250.1 mitochondrial carrier [Dichomitus squalens LYAD-421 SS1] TBU49258.1 mitochondrial carrier [Dichomitus squalens] TBU62596.1 mitochondrial carrier [Dichomitus squalens]	321	1	319	319	93.4169	1.09e-224
scaffold1.t1183	EVM scaffold1.g1183 scaffold1:3600446-3601883(+)	311	1	310	TBU29847.1	NAD(P)-binding protein [Dichomitus squalens]	319	1	319	319	76.8025	3.35e-179
scaffold1.t1184	EVM scaffold1.g1184 scaffold1:3602065-3605837(-)	1083	6	1082	XP_007360660.1	uncharacterized protein DICSQDRAFT_142816 [Dichomitus squalens LYAD-421 SS1] EJF67252.1 hypothetical protein DICSQDRAFT_142816 [Dichomitus squalens LYAD-421 SS1]	1121	8	1121	1115	72.4664	0
scaffold1.t1185	EVM scaffold1.g1185 scaffold1:3606595-3607565(-)	247	1	235	PIL31375.1	hypothetical protein GSI_06075 [Ganoderma sinense ZZ0214-1]	306	1	235	235	88.0851	3.45e-152
scaffold1.t1186	EVM scaffold1.g1186 scaffold1:3609560-3612761(+)	421	279	419	RDX51144.1	hypothetical protein OH76DRAFT_1401917 [Polyporus brumalis]	1237	72	198	142	47.8873	2.48e-28
scaffold1.t1187	EVM scaffold1.g1187 scaffold1:3612878-3615284(+)	683	323	682	TBU62587.1	hypothetical protein BD310DRAFT_871469 [Dichomitus squalens]	355	1	355	360	83.0556	8.16e-194
scaffold1.t1188	EVM scaffold1.g1188 scaffold1:3616330-3618584(+)	520	1	519	PIL31370.1	hypothetical protein GSI_06069 [Ganoderma sinense ZZ0214-1]	518	1	518	522	86.9732	5.64e-276
scaffold1.t1189	EVM scaffold1.g1189 scaffold1:3618914-3620460(-)	493	1	491	PIL31369.1	hypothetical protein GSI_06068 [Ganoderma sinense ZZ0214-1]	492	1	491	491	88.5947	0
scaffold1.t1190	EVM scaffold1.g1190 scaffold1:3622041-3623812(+)	425	1	424	RPD57092.1	exo-beta-1,3-glucanase [Lentinus tigrinus ALCF2SS1-6]	424	1	424	424	88.2075	1.49e-290
scaffold1.t1191	EVM scaffold1.g1191 scaffold1:3624966-3626081(-)	318	1	314	PIL31367.1	transcription factor [Ganoderma sinense ZZ0214-1]	358	19	340	323	59.7523	2.05e-110
scaffold1.t1192	EVM scaffold1.g1192 scaffold1:3627417-3634794(+)	1997	17	1996	THG97440.1	hypothetical protein EW026_g4560 [Phlebia centrifuga]	1929	9	1929	2004	69.4112	0
scaffold1.t1193	EVM scaffold1.g1193 scaffold1:3635391-3637430(-)	623	1	621	TBU40345.1	hypothetical protein BD309DRAFT_967674 [Dichomitus squalens]	610	1	609	629	72.1781	2.51e-262
scaffold1.t1194	EVM scaffold1.g1194 scaffold1:3637680-3638588(-)	239	1	238	XP_007360673.1	Lumazine-binding protein [Dichomitus squalens LYAD-421 SS1] EJF67265.1 Lumazine-binding protein [Dichomitus squalens LYAD-421 SS1] TBU29832.1 Lumazine-binding protein [Dichomitus squalens] TBU40346.1 Lumazine-binding protein [Dichomitus squalens] TBU62576.1 Lumazine-binding protein [Dichomitus squalens]	238	1	238	238	91.1765	1.31e-154
scaffold1.t1195	EVM scaffold1.g1195 scaffold1:3638746-3639065(+)	88	1	84	XP_007359780.1	uncharacterized protein DICSQDRAFT_45697 [Dichomitus squalens LYAD-421 SS1] EJF67266.1 hypothetical protein DICSQDRAFT_45697 [Dichomitus squalens LYAD-421 SS1] TBU29831.1 hypothetical protein BD311DRAFT_777278 [Dichomitus squalens] TBU40347.1 hypothetical protein BD309DRAFT_967677 [Dichomitus squalens] TBU62575.1 hypothetical protein BD310DRAFT_810841 [Dichomitus squalens]	85	1	82	84	73.8095	5.61e-33
scaffold1.t1196	EVM scaffold1.g1196 scaffold1:3639573-3640308(-)	230	1	228	PIL31363.1	hypothetical protein GSI_06062 [Ganoderma sinense ZZ0214-1]	464	1	225	242	52.0661	2.51e-50
scaffold1.t1197	EVM scaffold1.g1197 scaffold1:3640603-3642566(+)	483	1	482	TBU29829.1	Gcd10p-domain-containing protein [Dichomitus squalens] TBU62573.1 Gcd10p-domain-containing protein [Dichomitus squalens]	468	1	468	482	82.3651	1.07e-286
scaffold1.t1198	EVM scaffold1.g1198 scaffold1:3643143-3644449(-)	298	2	297	PIL23318.1	hypothetical protein GSI_14629 [Ganoderma sinense ZZ0214-1]	296	1	296	296	90.5405	4.68e-200
scaffold1.t1199	EVM scaffold1.g1199 scaffold1:3644694-3645074(+)	81	1	80	PIL23317.1	hypothetical protein GSI_14628 [Ganoderma sinense ZZ0214-1]	79	1	79	83	61.4458	3.51e-24
scaffold1.t1201	EVM scaffold1.g1201 scaffold1:3646640-3648786(-)	313	1	311	XP_007360676.1	uncharacterized protein DICSQDRAFT_158751 [Dichomitus squalens LYAD-421 SS1] EJF67269.1 hypothetical protein DICSQDRAFT_158751 [Dichomitus squalens LYAD-421 SS1] TBU62572.1 hypothetical protein BD310DRAFT_918703 [Dichomitus squalens]	319	1	318	318	78.6164	1.92e-167
scaffold1.t1202	EVM scaffold1.g1202 scaffold1:3649747-3650120(-)	106	9	103	VWO99889.1	Uncharacterized protein [Ganoderma boninense]	249	155	247	95	70.5263	2.18e-41
scaffold1.t1203	EVM scaffold1.g1203 scaffold1:3650367-3650893(+)	155	11	149	XP_007360492.1	uncharacterized protein DICSQDRAFT_131324 [Dichomitus squalens LYAD-421 SS1] EJF67049.1 hypothetical protein DICSQDRAFT_131324 [Dichomitus squalens LYAD-421 SS1]	372	106	243	139	77.6978	7.35e-65
scaffold1.t1204	EVM scaffold1.g1204 scaffold1:3652031-3653939(+)	559	1	556	XP_007360678.1	NAF1-domain-containing protein [Dichomitus squalens LYAD-421 SS1] EJF67271.1 NAF1-domain-containing protein [Dichomitus squalens LYAD-421 SS1] TBU29826.1 NAF1-domain-containing protein [Dichomitus squalens]	584	1	582	592	57.0946	1.37e-173
scaffold1.t1205	EVM scaffold1.g1205 scaffold1:3654217-3656607(+)	660	1	659	TBU29825.1	hypothetical protein BD311DRAFT_833127 [Dichomitus squalens]	631	1	631	684	62.5731	4.23e-216
scaffold1.t1206	EVM scaffold1.g1206 scaffold1:3656751-3657839(-)	344	1	343	PIL31355.1	hypothetical protein GSI_06054 [Ganoderma sinense ZZ0214-1]	279	1	279	353	41.9263	1.96e-63
scaffold1.t1207	EVM scaffold1.g1207 scaffold1:3658045-3660144(+)	450	1	449	XP_007360680.1	zf-DHHC-domain-containing protein [Dichomitus squalens LYAD-421 SS1] EJF67273.1 zf-DHHC-domain-containing protein [Dichomitus squalens LYAD-421 SS1] TBU40012.1 zf-DHHC-domain-containing protein [Dichomitus squalens]	452	1	452	452	83.4071	3.14e-271
scaffold1.t1208	EVM scaffold1.g1208 scaffold1:3660446-3665507(-)	1248	1	553	PIL31353.1	cytochrome P450 [Ganoderma sinense ZZ0214-1]	557	1	552	553	80.2893	0
scaffold1.t1209	EVM scaffold1.g1209 scaffold1:3667797-3670090(-)	383	1	380	TBU29820.1	fatty acid desaturase-domain-containing protein [Dichomitus squalens] TBU62558.1 fatty acid desaturase-domain-containing protein [Dichomitus squalens]	427	1	426	426	70.6573	1.2e-219
scaffold1.t1210	EVM scaffold1.g1210 scaffold1:3670341-3671675(+)	346	69	337	TBU29819.1	copper homeostasis CutC domain-containing protein [Dichomitus squalens]	297	6	293	288	76.3889	1.2e-150
scaffold1.t1211	EVM scaffold1.g1211 scaffold1:3671906-3672733(-)	228	5	227	TBU29818.1	hypothetical protein BD311DRAFT_692130 [Dichomitus squalens] TBU40017.1 hypothetical protein BD309DRAFT_968401 [Dichomitus squalens] TBU62556.1 hypothetical protein BD310DRAFT_1036415 [Dichomitus squalens]	226	4	226	223	84.7534	5.06e-135
scaffold1.t1212	EVM scaffold1.g1212 scaffold1:3674077-3674901(+)	254	1	251	PIL31349.1	hypothetical protein GSI_06047 [Ganoderma sinense ZZ0214-1]	254	1	251	251	76.0956	4.03e-136
scaffold1.t1213	EVM scaffold1.g1213 scaffold1:3675159-3677328(+)	685	73	679	PIL31348.1	hypothetical protein GSI_06046 [Ganoderma sinense ZZ0214-1]	594	2	592	637	37.6766	1.43e-54
scaffold1.t1214	EVM scaffold1.g1214 scaffold1:3677386-3679382(-)	440	2	439	TBU29816.1	serine carboxypeptidase [Dichomitus squalens]	492	56	492	438	81.2785	2.78e-279
scaffold1.t1215	EVM scaffold1.g1215 scaffold1:3681249-3682373(+)	341	1	340	XP_007360685.1	uncharacterized protein DICSQDRAFT_142837 [Dichomitus squalens LYAD-421 SS1] EJF67279.1 hypothetical protein DICSQDRAFT_142837 [Dichomitus squalens LYAD-421 SS1]	335	1	335	340	80.2941	4.2e-203
scaffold1.t1216	EVM scaffold1.g1216 scaffold1:3683116-3685566(+)	761	1	760	TBU40021.1	rab-GTPase-TBC domain-containing protein [Dichomitus squalens]	760	1	760	765	76.4706	0
scaffold1.t1217	EVM scaffold1.g1217 scaffold1:3687905-3689535(-)	419	1	418	TBU29811.1	hypothetical protein BD311DRAFT_796370 [Dichomitus squalens] TBU62550.1 hypothetical protein BD310DRAFT_945815 [Dichomitus squalens]	415	1	415	418	82.7751	1.8e-246
scaffold1.t1218	EVM scaffold1.g1218 scaffold1:3691287-3695441(-)	1005	41	635	TBU46175.1	hypothetical protein BD309DRAFT_954772 [Dichomitus squalens]	649	1	649	654	64.3731	1.55e-259
scaffold1.t1219	EVM scaffold1.g1219 scaffold1:3696851-3700500(+)	890	184	423	XP_007366941.1	uncharacterized protein DICSQDRAFT_63130, partial [Dichomitus squalens LYAD-421 SS1] EJF60261.1 hypothetical protein DICSQDRAFT_63130, partial [Dichomitus squalens LYAD-421 SS1]	246	1	243	243	58.8477	2.65e-78
scaffold1.t1220	EVM scaffold1.g1220 scaffold1:3700849-3703171(-)	638	1	637	PIL31341.1	hypothetical protein GSI_06039 [Ganoderma sinense ZZ0214-1]	639	1	639	644	72.3602	0
scaffold1.t1221	EVM scaffold1.g1221 scaffold1:3704526-3706618(+)	506	1	505	PIL31339.1	cytochrome P450 [Ganoderma sinense ZZ0214-1]	503	1	503	505	62.5743	4.64e-237
scaffold1.t1223	EVM scaffold1.g1223 scaffold1:3708730-3709289(-)	150	1	148	XP_007360692.1	uncharacterized protein DICSQDRAFT_131567 [Dichomitus squalens LYAD-421 SS1] EJF67287.1 hypothetical protein DICSQDRAFT_131567 [Dichomitus squalens LYAD-421 SS1] TBU29804.1 galactose-binding domain-like protein [Dichomitus squalens] TBU46171.1 galactose-binding domain-like protein [Dichomitus squalens] TBU62544.1 galactose-binding domain-like protein [Dichomitus squalens]	148	1	148	148	75.6757	5.65e-78
scaffold1.t1224	EVM scaffold1.g1224 scaffold1:3711284-3712386(-)	350	1	313	TBU46169.1	hypothetical protein BD309DRAFT_656231 [Dichomitus squalens]	341	1	328	346	45.3757	3.58e-38
scaffold1.t1225	EVM scaffold1.g1225 scaffold1:3714053-3715991(+)	406	18	405	TBU29799.1	CDF-like metal transporter [Dichomitus squalens]	408	20	408	389	87.9177	2.89e-247
scaffold1.t1226	EVM scaffold1.g1226 scaffold1:3717107-3719429(+)	598	4	597	PIL31333.1	transporter [Ganoderma sinense ZZ0214-1]	585	1	584	600	80.8333	0
scaffold1.t1227	EVM scaffold1.g1227 scaffold1:3720946-3723071(+)	414	1	413	TBU29796.1	CDF manganese transporter [Dichomitus squalens] TBU62538.1 CDF manganese transporter [Dichomitus squalens]	409	1	409	413	90.3148	4.58e-267
scaffold1.t1228	EVM scaffold1.g1228 scaffold1:3723259-3726903(-)	1008	1	1007	PIL31331.1	hypothetical protein GSI_06029 [Ganoderma sinense ZZ0214-1]	965	1	965	1017	70.5015	0
scaffold1.t1229	EVM scaffold1.g1229 scaffold1:3727309-3729927(+)	500	1	499	XP_007360698.1	Pkinase-domain-containing protein [Dichomitus squalens LYAD-421 SS1] EJF67294.1 Pkinase-domain-containing protein [Dichomitus squalens LYAD-421 SS1] TBU29794.1 Pkinase-domain-containing protein [Dichomitus squalens]	523	1	523	523	87.9541	0
scaffold1.t1230	EVM scaffold1.g1230 scaffold1:3730635-3734472(-)	958	1	884	TBU29793.1	Adaptor protein complex AP-3 delta subunit [Dichomitus squalens]	959	1	895	903	82.2813	0
scaffold1.t1231	EVM scaffold1.g1231 scaffold1:3736728-3738166(+)	361	1	360	TBU29791.1	Clavaminate synthase-like protein [Dichomitus squalens] TBU46159.1 Clavaminate synthase-like protein [Dichomitus squalens] TBU62534.1 Clavaminate synthase-like protein [Dichomitus squalens]	359	1	359	360	86.9444	4.17e-237
scaffold1.t1232	EVM scaffold1.g1232 scaffold1:3738818-3739466(+)	157	1	156	TBU46158.1	NTF2-like protein [Dichomitus squalens] TBU62533.1 NTF2-like protein [Dichomitus squalens]	156	1	156	156	98.0769	1.4e-111
scaffold1.t1233	EVM scaffold1.g1233 scaffold1:3739818-3743594(-)	1159	1	1158	PIL31326.1	hypothetical protein GSI_06024 [Ganoderma sinense ZZ0214-1]	1164	1	1164	1165	95.1073	0
scaffold1.t1234	EVM scaffold1.g1234 scaffold1:3743780-3748793(+)	1336	1	1335	PIL31325.1	hypothetical protein GSI_06023 [Ganoderma sinense ZZ0214-1]	1327	1	1327	1335	84.6442	0
scaffold1.t1235	EVM scaffold1.g1235 scaffold1:3748934-3751029(-)	506	1	505	PIL31339.1	cytochrome P450 [Ganoderma sinense ZZ0214-1]	503	1	503	505	61.9802	2.77e-231
scaffold1.t1236	EVM scaffold1.g1236 scaffold1:3751431-3756789(-)	1242	3	493	PIL31339.1	cytochrome P450 [Ganoderma sinense ZZ0214-1]	503	2	492	491	73.9308	9.35e-259
scaffold1.t1237	EVM scaffold1.g1237 scaffold1:3758164-3759745(-)	488	1	481	TBU46151.1	hypothetical protein BD309DRAFT_989035 [Dichomitus squalens]	463	1	458	488	53.4836	5.16e-124
scaffold1.t1238	EVM scaffold1.g1238 scaffold1:3761442-3764245(+)	823	5	821	TBU36401.1	exonuclease V a 5' deoxyribonuclease-domain-containing protein [Dichomitus squalens]	829	3	826	843	63.3452	0
scaffold1.t1239	EVM scaffold1.g1239 scaffold1:3765553-3766169(+)	137	1	136	PIL31322.1	hypothetical protein GSI_06020 [Ganoderma sinense ZZ0214-1]	136	1	136	136	83.8235	3.88e-79
scaffold1.t1240	EVM scaffold1.g1240 scaffold1:3766700-3767673(+)	226	1	225	TBU29762.1	hypothetical protein BD311DRAFT_787539 [Dichomitus squalens]	223	2	223	225	80	1.59e-123
scaffold1.t1241	EVM scaffold1.g1241 scaffold1:3768217-3772641(-)	1422	1	1420	TBU62506.1	hypothetical protein BD310DRAFT_918547 [Dichomitus squalens]	1440	1	1439	1461	72.7584	0
scaffold1.t1242	EVM scaffold1.g1242 scaffold1:3772959-3774401(+)	387	1	386	TBU29764.1	NAD(P)-binding protein [Dichomitus squalens] TBU62507.1 NAD(P)-binding protein [Dichomitus squalens]	363	1	363	386	74.6114	3.73e-204
scaffold1.t1243	EVM scaffold1.g1243 scaffold1:3774836-3776680(+)	585	1	582	PIL31316.1	hypothetical protein GSI_06014 [Ganoderma sinense ZZ0214-1]	615	1	615	623	62.4398	7.82e-243
scaffold1.t1244	EVM scaffold1.g1244 scaffold1:3777018-3779180(+)	393	3	274	VWO94591.1	N/A [Ganoderma boninense]	364	49	342	294	51.0204	1.32e-87
scaffold1.t1245	EVM scaffold1.g1245 scaffold1:3781253-3783377(-)	513	1	490	XP_007360715.1	Fip1-domain-containing protein [Dichomitus squalens LYAD-421 SS1] EJF67316.1 Fip1-domain-containing protein [Dichomitus squalens LYAD-421 SS1]	558	1	492	495	76.3636	9.65e-216
scaffold1.t1246	EVM scaffold1.g1246 scaffold1:3783798-3786826(+)	690	1	689	XP_007360714.1	ARM repeat-containing protein [Dichomitus squalens LYAD-421 SS1] EJF67315.1 ARM repeat-containing protein [Dichomitus squalens LYAD-421 SS1]	687	1	687	689	85.7765	0
scaffold1.t1247	EVM scaffold1.g1247 scaffold1:3789048-3792186(+)	871	1	850	TBU29768.1	hypothetical protein BD311DRAFT_251755 [Dichomitus squalens] TBU62512.1 hypothetical protein BD310DRAFT_54346 [Dichomitus squalens]	848	1	838	862	57.8886	1.18e-258
scaffold1.t1248	EVM scaffold1.g1248 scaffold1:3809422-3810701(-)	305	1	304	PIL31311.1	hypothetical protein GSI_06009 [Ganoderma sinense ZZ0214-1]	304	1	304	304	87.8289	1.8e-194
scaffold1.t1249	EVM scaffold1.g1249 scaffold1:3812464-3813310(-)	198	1	197	TBU29778.1	hypothetical protein BD311DRAFT_692047 [Dichomitus squalens] TBU46144.1 hypothetical protein BD309DRAFT_654693 [Dichomitus squalens]	197	1	197	197	81.7259	2.53e-109
scaffold1.t1250	EVM scaffold1.g1250 scaffold1:3815240-3816644(+)	220	1	218	XP_007360707.1	voltage-gated potassium channel beta-2 subunit [Dichomitus squalens LYAD-421 SS1] EJF67307.1 voltage-gated potassium channel beta-2 subunit [Dichomitus squalens LYAD-421 SS1] TBU62522.1 voltage-gated potassium channel beta-2 subunit [Dichomitus squalens]	357	139	356	218	85.3211	1.46e-132
scaffold1.t1251	EVM scaffold1.g1251 scaffold1:3817042-3819055(+)	531	1	530	PIL31308.1	hypothetical protein GSI_06006 [Ganoderma sinense ZZ0214-1]	529	1	529	530	93.2075	0
scaffold1.t1252	EVM scaffold1.g1252 scaffold1:3819308-3821564(-)	530	1	529	TBU29781.1	hypothetical protein BD311DRAFT_796353 [Dichomitus squalens]	492	1	492	532	75	4.28e-281
scaffold1.t1253	EVM scaffold1.g1253 scaffold1:3822881-3823443(+)	129	1	128	XP_027608177.1	Ubiquitin-60S ribosomal protein [Sparassis crispa] XP_041209709.1 ubiquitin-carboxy extension protein fusion [Suillus clintonianus] KAG1763261.1 ubiquitin-carboxy extension protein fusion [Suillus occidentalis] KAG1783359.1 ubiquitin-carboxy extension protein fusion [Suillus placidus] PIL31306.1 hypothetical protein GSI_06004 [Ganoderma sinense ZZ0214-1] PSR74272.1 hypothetical protein PHLCEN_2v9…	128	1	128	128	100	2.06e-86
scaffold1.t1254	EVM scaffold1.g1254 scaffold1:3823686-3823910(+)	53	1	46	PIL31304.1	cytochrome P450 [Ganoderma sinense ZZ0214-1]	483	66	111	46	76.087	7.1e-16
scaffold1.t1256	EVM scaffold1.g1256 scaffold1:3826207-3828093(-)	578	1	571	RDX46791.1	HET-domain-containing protein [Polyporus brumalis]	678	46	662	629	46.2639	1.02e-169
scaffold1.t1257	EVM scaffold1.g1257 scaffold1:3829109-3832759(+)	1044	1	1043	PIL31303.1	hypothetical protein GSI_06001 [Ganoderma sinense ZZ0214-1]	1043	1	1043	1053	81.6714	0
scaffold1.t1258	EVM scaffold1.g1258 scaffold1:3833109-3837975(-)	1064	460	1063	TBU62498.1	Nramp-domain-containing protein [Dichomitus squalens]	597	1	597	616	73.3766	7.49e-287
scaffold1.t1259	EVM scaffold1.g1259 scaffold1:3838330-3839886(+)	443	1	442	VWP02446.1	N/A [Ganoderma boninense]	431	1	431	442	74.4344	1.96e-244
scaffold1.t1260	EVM scaffold1.g1260 scaffold1:3839973-3845759(-)	1627	1	1624	PIL31300.1	hypothetical protein GSI_05998 [Ganoderma sinense ZZ0214-1]	1612	1	1610	1630	71.6564	0
scaffold1.t1261	EVM scaffold1.g1261 scaffold1:3846042-3847929(-)	610	1	609	VWP02448.1	Structural maintenance of chromosomes protein [Ganoderma boninense]	613	1	613	613	86.1338	0
scaffold1.t1262	EVM scaffold1.g1262 scaffold1:3848239-3848901(+)	164	1	163	XP_007360729.1	signal recognition particle SRP9/SRP14 subunit [Dichomitus squalens LYAD-421 SS1] EJF67332.1 signal recognition particle SRP9/SRP14 subunit [Dichomitus squalens LYAD-421 SS1]	163	1	163	163	86.5031	2.69e-76
scaffold1.t1263	EVM scaffold1.g1263 scaffold1:3849178-3852709(+)	1077	1	1076	PIL31297.1	hypothetical protein GSI_05995 [Ganoderma sinense ZZ0214-1]	1084	1	1084	1090	81.1927	0
scaffold1.t1264	EVM scaffold1.g1264 scaffold1:3853732-3854595(+)	268	13	267	XP_008032924.1	hypothetical protein TRAVEDRAFT_158780 [Trametes versicolor FP-101664 SS1] EIW64473.1 hypothetical protein TRAVEDRAFT_158780 [Trametes versicolor FP-101664 SS1]	228	6	228	277	41.5162	1.97e-41
scaffold1.t1266	EVM scaffold1.g1266 scaffold1:3856809-3858822(+)	523	1	522	TBU39846.1	alpha/beta-hydrolase [Dichomitus squalens]	524	1	524	529	76.7486	3.51e-307
scaffold1.t1267	EVM scaffold1.g1267 scaffold1:3859159-3860002(+)	214	1	213	TBU26861.1	hypothetical protein BD311DRAFT_761731 [Dichomitus squalens] TBU62488.1 hypothetical protein BD310DRAFT_843452 [Dichomitus squalens]	217	1	217	218	83.945	1.28e-113
scaffold1.t1268	EVM scaffold1.g1268 scaffold1:3861566-3863222(-)	467	1	466	RPD64642.1	MFS general substrate transporter, partial [Lentinus tigrinus ALCF2SS1-6]	465	1	465	471	79.8301	3.7e-259
scaffold1.t1269	EVM scaffold1.g1269 scaffold1:3863417-3865683(+)	646	1	645	PIL31291.1	transporter [Ganoderma sinense ZZ0214-1]	642	1	642	645	95.0388	0
scaffold1.t1270	EVM scaffold1.g1270 scaffold1:3867017-3869711(+)	681	15	680	VWP02436.1	Fungal_trans domain-containing protein [Ganoderma boninense]	684	1	684	689	77.2134	0
scaffold1.t1271	EVM scaffold1.g1271 scaffold1:3870464-3870922(-)	135	1	134	RPD64646.1	COX5A-domain-containing protein [Lentinus tigrinus ALCF2SS1-6] RPD82852.1 COX5A-domain-containing protein [Lentinus tigrinus ALCF2SS1-7]	134	1	134	134	96.2687	1.54e-84
scaffold1.t1272	EVM scaffold1.g1272 scaffold1:3871376-3872936(+)	263	10	239	RPD64647.1	RNA-binding domain-containing protein [Lentinus tigrinus ALCF2SS1-6] RPD82851.1 RNA-binding domain-containing protein [Lentinus tigrinus ALCF2SS1-7]	249	1	217	230	81.3043	5.3e-112
scaffold1.t1273	EVM scaffold1.g1273 scaffold1:3873229-3874277(-)	327	8	326	TBU26851.1	hypothetical protein BD311DRAFT_697854 [Dichomitus squalens]	290	2	290	322	64.9068	1.21e-122
scaffold1.t1274	EVM scaffold1.g1274 scaffold1:3874453-3875371(+)	194	1	175	TBU42252.1	ankyrin [Dichomitus squalens]	164	1	150	175	74.8571	9.89e-80
scaffold1.t1275	EVM scaffold1.g1275 scaffold1:3875550-3877745(-)	598	1	597	XP_007360737.1	histidyl-tRNA synthetase [Dichomitus squalens LYAD-421 SS1] EJF67343.1 histidyl-tRNA synthetase [Dichomitus squalens LYAD-421 SS1] TBU42251.1 histidyl-tRNA synthetase [Dichomitus squalens]	597	1	597	599	89.6494	0
scaffold1.t1276	EVM scaffold1.g1276 scaffold1:3878734-3880471(-)	424	1	423	PIL31284.1	hypothetical protein GSI_05982 [Ganoderma sinense ZZ0214-1]	423	1	423	423	86.2884	3.11e-287
scaffold1.t1277	EVM scaffold1.g1277 scaffold1:3881475-3884680(-)	794	5	793	TBU42249.1	fungal-specific transcription factor domain-containing protein [Dichomitus squalens]	865	72	865	806	76.0546	0
scaffold1.t1278	EVM scaffold1.g1278 scaffold1:3885721-3889247(-)	812	1	811	PIL31282.1	transcription factor [Ganoderma sinense ZZ0214-1]	834	1	834	853	71.1606	0
scaffold1.t1279	EVM scaffold1.g1279 scaffold1:3891436-3893716(-)	580	1	495	XP_008038595.1	hypothetical protein TRAVEDRAFT_64792 [Trametes versicolor FP-101664 SS1] EIW58261.1 hypothetical protein TRAVEDRAFT_64792 [Trametes versicolor FP-101664 SS1]	519	10	482	528	27.6515	1.85e-28
scaffold1.t1280	EVM scaffold1.g1280 scaffold1:3894519-3899294(-)	1103	1	1100	PIL31281.1	cytochrome P450 [Ganoderma sinense ZZ0214-1]	1102	1	1101	1101	85.4678	0
scaffold1.t1281	EVM scaffold1.g1281 scaffold1:3901052-3903869(+)	715	1	714	XP_007360742.1	uncharacterized protein DICSQDRAFT_77001 [Dichomitus squalens LYAD-421 SS1] EJF67348.1 hypothetical protein DICSQDRAFT_77001 [Dichomitus squalens LYAD-421 SS1]	711	1	711	728	66.8956	0
scaffold1.t1282	EVM scaffold1.g1282 scaffold1:3905154-3907192(+)	519	45	518	TBU26840.1	hypothetical protein BD311DRAFT_666721 [Dichomitus squalens] TBU42243.1 hypothetical protein BD309DRAFT_1020137 [Dichomitus squalens] TBU62470.1 hypothetical protein BD310DRAFT_810931 [Dichomitus squalens]	520	48	520	474	77.0042	6.46e-280
scaffold1.t1283	EVM scaffold1.g1283 scaffold1:3907739-3909464(+)	417	36	402	TBU26840.1	hypothetical protein BD311DRAFT_666721 [Dichomitus squalens] TBU42243.1 hypothetical protein BD309DRAFT_1020137 [Dichomitus squalens] TBU62470.1 hypothetical protein BD310DRAFT_810931 [Dichomitus squalens]	520	49	462	416	54.3269	1.73e-146
scaffold1.t1284	EVM scaffold1.g1284 scaffold1:3910907-3912749(-)	574	1	573	XP_007361117.1	uncharacterized protein DICSQDRAFT_132050 [Dichomitus squalens LYAD-421 SS1] EJF65855.1 hypothetical protein DICSQDRAFT_132050 [Dichomitus squalens LYAD-421 SS1] TBU65826.1 hypothetical protein BD310DRAFT_912160 [Dichomitus squalens]	588	1	588	588	65.9864	6.21e-276
scaffold1.t1285	EVM scaffold1.g1285 scaffold1:3914478-3915165(+)	182	1	178	TBU62465.1	hypothetical protein BD310DRAFT_50855 [Dichomitus squalens]	180	1	177	178	59.5506	1.5e-72
scaffold1.t1286	EVM scaffold1.g1286 scaffold1:3915201-3916381(-)	323	1	322	XP_007360745.1	alpha/beta-hydrolase [Dichomitus squalens LYAD-421 SS1] EJF67351.1 alpha/beta-hydrolase [Dichomitus squalens LYAD-421 SS1] TBU42240.1 alpha/beta-hydrolase [Dichomitus squalens]	322	1	322	322	82.2981	9.97e-201
scaffold1.t1287	EVM scaffold1.g1287 scaffold1:3917666-3919245(+)	464	1	463	PIL31276.1	hypothetical protein GSI_05974 [Ganoderma sinense ZZ0214-1]	508	21	508	505	55.4455	1.39e-131
scaffold1.t1288	EVM scaffold1.g1288 scaffold1:3920849-3922927(+)	517	1	516	PIL31277.1	hypothetical protein GSI_05975 [Ganoderma sinense ZZ0214-1]	517	1	517	518	86.2934	0
scaffold1.t1289	EVM scaffold1.g1289 scaffold1:3925818-3928268(-)	427	1	424	TBU42238.1	pectin lyase fold/virulence factor [Dichomitus squalens]	424	1	422	424	84.9057	1.76e-278
scaffold1.t1291	EVM scaffold1.g1291 scaffold1:3938570-3941318(+)	813	1	808	PIL31271.1	hypothetical protein GSI_05969 [Ganoderma sinense ZZ0214-1]	812	1	810	821	73.2034	0
scaffold1.t1293	EVM scaffold1.g1293 scaffold1:3950442-3951910(-)	381	17	149	XP_008031789.1	hypothetical protein TRAVEDRAFT_25295 [Trametes versicolor FP-101664 SS1] EIW63922.1 hypothetical protein TRAVEDRAFT_25295 [Trametes versicolor FP-101664 SS1]	595	72	203	137	44.5255	1.41e-20
scaffold1.t1294	EVM scaffold1.g1294 scaffold1:3952926-3954176(-)	399	6	398	TBU62454.1	hypothetical protein BD310DRAFT_918439 [Dichomitus squalens]	523	101	523	444	41.6667	9.86e-56
scaffold1.t1295	EVM scaffold1.g1295 scaffold1:3955704-3957568(-)	170	31	113	PIL26344.1	hypothetical protein GSI_12100 [Ganoderma sinense ZZ0214-1]	535	60	143	84	72.619	9.8e-30
scaffold1.t1296	EVM scaffold1.g1296 scaffold1:3959969-3963770(-)	856	357	854	PIL26344.1	hypothetical protein GSI_12100 [Ganoderma sinense ZZ0214-1]	535	1	534	548	50.5474	1.68e-113
scaffold1.t1297	EVM scaffold1.g1297 scaffold1:3965479-3966880(-)	447	5	445	PIL26344.1	hypothetical protein GSI_12100 [Ganoderma sinense ZZ0214-1]	535	14	534	555	34.7748	2.29e-29
scaffold1.t1298	EVM scaffold1.g1298 scaffold1:3969322-3970445(-)	357	1	300	TFK88885.1	hypothetical protein K466DRAFT_585124 [Polyporus arcularius HHB13444]	469	91	388	316	33.5443	2.67e-25
scaffold1.t1299	EVM scaffold1.g1299 scaffold1:3971765-3972711(-)	277	20	194	XP_008032595.1	hypothetical protein TRAVEDRAFT_110984, partial [Trametes versicolor FP-101664 SS1] EIW63894.1 hypothetical protein TRAVEDRAFT_110984, partial [Trametes versicolor FP-101664 SS1]	206	29	201	175	56	4.75e-62
scaffold1.t1300	EVM scaffold1.g1300 scaffold1:3973258-3974679(-)	450	15	364	XP_007360754.1	uncharacterized protein DICSQDRAFT_165186 [Dichomitus squalens LYAD-421 SS1] EJF67361.1 hypothetical protein DICSQDRAFT_165186 [Dichomitus squalens LYAD-421 SS1]	449	14	360	354	58.4746	5.01e-116
scaffold1.t1301	EVM scaffold1.g1301 scaffold1:3975548-3977011(-)	444	6	425	PIL31265.1	hypothetical protein GSI_05963 [Ganoderma sinense ZZ0214-1]	483	11	451	449	49.6659	2e-75
scaffold1.t1302	EVM scaffold1.g1302 scaffold1:3978825-3980252(+)	352	1	341	PIL31264.1	hypothetical protein GSI_05962 [Ganoderma sinense ZZ0214-1]	389	1	387	387	73.385	3.83e-201
scaffold1.t1303	EVM scaffold1.g1303 scaffold1:3980553-3981369(-)	139	1	138	XP_007360755.1	histone H3 [Dichomitus squalens LYAD-421 SS1] XP_007860564.1 histone H3 [Gloeophyllum trabeum ATCC 11539] XP_008032584.1 histone H3 [Trametes versicolor FP-101664 SS1] AIE40075.1 histone H3 [Wolfiporia cocos] EMD42284.1 histone H3 [Gelatoporia subvermispora B] KDQ62963.1 hypothetical protein JAAARDRAFT_28947 [Jaapia argillacea MUCL 33604] KZT27511.1 histone H3 [Neolentinus lepideus HHB14362 ss-1]…	138	1	138	138	100	7.22e-85
scaffold1.t1304	EVM scaffold1.g1304 scaffold1:3982660-3983211(+)	142	3	137	PIL31262.1	hypothetical protein GSI_05960 [Ganoderma sinense ZZ0214-1]	145	1	138	138	75.3623	7.42e-62
scaffold1.t1305	EVM scaffold1.g1305 scaffold1:3983590-3985123(+)	473	1	472	PIL31261.1	transcription factor [Ganoderma sinense ZZ0214-1]	506	1	506	533	51.97	2.28e-112
scaffold1.t1306	EVM scaffold1.g1306 scaffold1:3987511-3988800(-)	413	1	412	TBU37486.1	mitochondrial ribosomal protein subunit L2 [Dichomitus squalens]	413	1	413	413	90.0726	1.28e-260
scaffold1.t1307	EVM scaffold1.g1307 scaffold1:3988945-3990788(+)	480	1	479	TBU26815.1	TIP49-domain-containing protein [Dichomitus squalens] TBU62440.1 TIP49-domain-containing protein [Dichomitus squalens]	479	1	479	479	97.0772	0
scaffold1.t1308	EVM scaffold1.g1308 scaffold1:3992296-3993356(+)	205	10	204	TBU62439.1	hypothetical protein BD310DRAFT_974246 [Dichomitus squalens]	216	32	216	195	66.1538	1.63e-76
scaffold1.t1309	EVM scaffold1.g1309 scaffold1:3994808-3997139(-)	685	1	684	PIL31238.1	hypothetical protein GSI_05936 [Ganoderma sinense ZZ0214-1]	670	1	669	685	87.0073	0
scaffold1.t1310	EVM scaffold1.g1310 scaffold1:3997573-4002161(-)	1063	20	982	OJT04572.1	Enolase [Trametes pubescens]	940	15	914	969	68.0083	0
scaffold1.t1311	EVM scaffold1.g1311 scaffold1:4003583-4004404(+)	236	1	235	PIL31250.1	hypothetical protein GSI_05948 [Ganoderma sinense ZZ0214-1]	258	1	258	270	66.2963	7.63e-78
scaffold1.t1312	EVM scaffold1.g1312 scaffold1:4005069-4007849(-)	608	2	607	PIL31248.1	hypothetical protein GSI_05946 [Ganoderma sinense ZZ0214-1]	607	3	607	608	83.0592	0
scaffold1.t1313	EVM scaffold1.g1313 scaffold1:4008281-4009775(-)	397	1	396	TBU42727.1	Clavaminate synthase-like protein [Dichomitus squalens]	396	1	396	396	89.899	1.14e-273
scaffold1.t1314	EVM scaffold1.g1314 scaffold1:4010196-4011051(+)	166	1	165	PIL31246.1	transporter [Ganoderma sinense ZZ0214-1]	165	1	165	165	96.9697	8.9e-108
scaffold1.t1315	EVM scaffold1.g1315 scaffold1:4013277-4014955(-)	508	1	507	VWP00456.1	FAD-binding monooxygenase BOA2 (EC (Botcinic acid biosynthesis cluster A protein 2) [Ganoderma boninense]	509	1	509	520	76.7308	3.3e-227
scaffold1.t1316	EVM scaffold1.g1316 scaffold1:4021323-4022522(+)	354	1	350	VWP00466.1	Beta-hexosaminidase (EC (Beta-GlcNAcase) (Beta-N-acetylhexosaminidase) (N-acetyl-beta-glucosaminidase) [Ganoderma boninense]	339	1	334	351	71.51	1.94e-187
scaffold1.t1317	EVM scaffold1.g1317 scaffold1:4025569-4030043(-)	1158	300	1157	TBU62430.1	hypothetical protein BD310DRAFT_810657 [Dichomitus squalens]	849	1	849	867	80.1615	0
scaffold1.t1318	EVM scaffold1.g1318 scaffold1:4032847-4038010(-)	1191	5	527	AHA83596.1	laccase, partial [Ganoderma lucidum]	540	5	530	526	78.7072	1.62e-306
scaffold1.t1319	EVM scaffold1.g1319 scaffold1:4038994-4041177(-)	707	4	704	TBU42717.1	glycoside hydrolase [Dichomitus squalens] TBU62434.1 glycoside hydrolase [Dichomitus squalens]	707	2	703	704	76.8466	0
scaffold1.t1320	EVM scaffold1.g1320 scaffold1:4042256-4043113(-)	193	1	177	PIL31255.1	hypothetical protein GSI_05953 [Ganoderma sinense ZZ0214-1] VWP00464.1 Alcohol dehydrogenase 1 [Ganoderma boninense]	192	1	177	177	99.435	2.62e-120
scaffold1.t1321	EVM scaffold1.g1321 scaffold1:4043379-4044037(+)	161	1	160	XP_007360762.1	uncharacterized protein DICSQDRAFT_131707 [Dichomitus squalens LYAD-421 SS1] EJF67371.1 hypothetical protein DICSQDRAFT_131707 [Dichomitus squalens LYAD-421 SS1] TBU26810.1 ribosomal protein L21e-domain-containing protein [Dichomitus squalens] TBU36274.1 ribosomal protein L21e-domain-containing protein [Dichomitus squalens] TBU62436.1 ribosomal protein L21e-domain-containing protein [Dichomitus s…	160	1	160	160	93.125	1.18e-105
scaffold1.t1322	EVM scaffold1.g1322 scaffold1:4044298-4045505(+)	298	3	297	RPD64713.1	hypothetical protein L227DRAFT_571173 [Lentinus tigrinus ALCF2SS1-6] RPD82785.1 hypothetical protein L226DRAFT_528911 [Lentinus tigrinus ALCF2SS1-7]	299	5	299	297	77.7778	4.98e-145
scaffold1.t1323	EVM scaffold1.g1323 scaffold1:4047363-4048014(+)	164	1	162	PIL24279.1	hypothetical protein GSI_14032 [Ganoderma sinense ZZ0214-1]	163	1	162	162	85.8025	6.94e-79
scaffold1.t1325	EVM scaffold1.g1325 scaffold1:4053929-4054885(+)	143	1	142	PIL31227.1	hypothetical protein GSI_05925 [Ganoderma sinense ZZ0214-1]	142	1	142	142	89.4366	1.09e-81
scaffold1.t1326	EVM scaffold1.g1326 scaffold1:4055218-4055710(-)	146	3	145	PIL31228.1	hypothetical protein GSI_05926 [Ganoderma sinense ZZ0214-1]	162	4	162	159	63.522	1.79e-48
scaffold1.t1327	EVM scaffold1.g1327 scaffold1:4056061-4056997(+)	261	3	260	TBU26792.1	hypothetical protein BD311DRAFT_866514 [Dichomitus squalens]	238	2	238	260	62.6923	1.17e-93
scaffold1.t1328	EVM scaffold1.g1328 scaffold1:4057329-4061067(-)	909	25	908	XP_007359828.1	uncharacterized protein DICSQDRAFT_46271 [Dichomitus squalens LYAD-421 SS1] EJF67387.1 hypothetical protein DICSQDRAFT_46271 [Dichomitus squalens LYAD-421 SS1]	843	1	843	894	78.7472	0
scaffold1.t1329	EVM scaffold1.g1329 scaffold1:4063021-4067092(+)	1015	41	1013	XP_007360774.1	uncharacterized protein DICSQDRAFT_151660 [Dichomitus squalens LYAD-421 SS1] EJF67386.1 hypothetical protein DICSQDRAFT_151660 [Dichomitus squalens LYAD-421 SS1]	976	1	975	976	85.6557	0
scaffold1.t1330	EVM scaffold1.g1330 scaffold1:4067678-4068645(+)	281	1	280	XP_007363454.1	uncharacterized protein DICSQDRAFT_178997 [Dichomitus squalens LYAD-421 SS1] EJF63736.1 hypothetical protein DICSQDRAFT_178997 [Dichomitus squalens LYAD-421 SS1] TBU28495.1 hypothetical protein BD311DRAFT_663266 [Dichomitus squalens] TBU48927.1 hypothetical protein BD309DRAFT_182597 [Dichomitus squalens]	280	1	280	280	82.8571	3.18e-176
scaffold1.t1331	EVM scaffold1.g1331 scaffold1:4068824-4069472(-)	163	1	162	PIL24279.1	hypothetical protein GSI_14032 [Ganoderma sinense ZZ0214-1]	163	1	162	162	83.3333	6.08e-75
scaffold1.t1332	EVM scaffold1.g1332 scaffold1:4072043-4075694(+)	972	1	970	XP_007360774.1	uncharacterized protein DICSQDRAFT_151660 [Dichomitus squalens LYAD-421 SS1] EJF67386.1 hypothetical protein DICSQDRAFT_151660 [Dichomitus squalens LYAD-421 SS1]	976	1	975	975	84.2051	0
scaffold1.t1333	EVM scaffold1.g1333 scaffold1:4076036-4076492(+)	133	1	132	PIL28762.1	hypothetical protein GSI_08806 [Ganoderma sinense ZZ0214-1]	240	1	127	132	46.2121	5.64e-28
scaffold1.t1334	EVM scaffold1.g1334 scaffold1:4077086-4077881(+)	245	1	244	PIL28762.1	hypothetical protein GSI_08806 [Ganoderma sinense ZZ0214-1]	240	1	240	244	50.4098	1.58e-75
scaffold1.t1335	EVM scaffold1.g1335 scaffold1:4078304-4079539(+)	376	42	137	TBU26637.1	hypothetical protein BD311DRAFT_425925 [Dichomitus squalens]	164	32	125	96	50	3.14e-17
scaffold1.t1336	EVM scaffold1.g1336 scaffold1:4080552-4082515(-)	497	1	495	PIL31226.1	hypothetical protein GSI_05924 [Ganoderma sinense ZZ0214-1]	502	1	501	505	67.1287	5.99e-261
scaffold1.t1337	EVM scaffold1.g1337 scaffold1:4083182-4086104(-)	506	1	505	PIL31226.1	hypothetical protein GSI_05924 [Ganoderma sinense ZZ0214-1]	502	1	502	508	71.2598	2.32e-279
scaffold1.t1338	EVM scaffold1.g1338 scaffold1:4086443-4087364(-)	246	1	245	TBU42742.1	hypothetical protein BD309DRAFT_962327 [Dichomitus squalens] TBU62410.1 hypothetical protein BD310DRAFT_918349 [Dichomitus squalens]	233	1	233	249	63.0522	2.43e-78
scaffold1.t1339	EVM scaffold1.g1339 scaffold1:4089238-4089536(+)	65	1	64	RDX50551.1	Nop10p-domain-containing protein [Polyporus brumalis] TFK89844.1 Nop10p-domain-containing protein [Polyporus arcularius HHB13444]	64	1	64	64	98.4375	5.67e-41
scaffold1.t1340	EVM scaffold1.g1340 scaffold1:4090330-4095027(+)	1466	1	1465	PIL31221.1	transporter [Ganoderma sinense ZZ0214-1]	1454	1	1454	1470	85.6463	0
scaffold1.t1341	EVM scaffold1.g1341 scaffold1:4095837-4097108(-)	388	40	142	TBU26637.1	hypothetical protein BD311DRAFT_425925 [Dichomitus squalens]	164	32	132	103	45.6311	4.87e-17
scaffold1.t1342	EVM scaffold1.g1342 scaffold1:4097922-4099495(+)	460	65	411	XP_027620625.1	hypothetical protein SCP_1700360 [Sparassis crispa] GBE89712.1 hypothetical protein SCP_1700360 [Sparassis crispa]	422	79	365	356	25.8427	2.99e-19
scaffold1.t1343	EVM scaffold1.g1343 scaffold1:4099959-4101882(-)	532	198	475	PIL31206.1	hypothetical protein GSI_05904 [Ganoderma sinense ZZ0214-1]	476	24	297	278	60.4317	1.07e-106
scaffold1.t1344	EVM scaffold1.g1344 scaffold1:4102300-4103093(-)	226	64	225	TBU57626.1	ICMT-domain-containing protein [Dichomitus squalens]	240	83	240	162	56.1728	2.19e-52
scaffold1.t1345	EVM scaffold1.g1345 scaffold1:4105142-4106589(+)	462	1	461	PIL31199.1	transporter [Ganoderma sinense ZZ0214-1]	506	1	503	506	50.5929	1.28e-144
scaffold1.t1346	EVM scaffold1.g1346 scaffold1:4107651-4109037(-)	442	4	418	PIL31206.1	hypothetical protein GSI_05904 [Ganoderma sinense ZZ0214-1]	476	12	461	457	47.7024	7.13e-126
scaffold1.t1347	EVM scaffold1.g1347 scaffold1:4110393-4110924(+)	83	1	82	RDX50539.1	hypothetical protein OH76DRAFT_456428 [Polyporus brumalis]	83	1	83	83	74.6988	1.51e-33
scaffold1.t1348	EVM scaffold1.g1348 scaffold1:4111208-4112386(-)	255	88	254	PIL31216.1	hypothetical protein GSI_05914 [Ganoderma sinense ZZ0214-1]	167	1	167	167	76.6467	2.89e-95
scaffold1.t1349	EVM scaffold1.g1349 scaffold1:4112858-4114155(-)	244	1	240	PIL31215.1	hypothetical protein GSI_05913 [Ganoderma sinense ZZ0214-1]	252	1	248	248	89.5161	6.22e-169
scaffold1.t1350	EVM scaffold1.g1350 scaffold1:4115234-4116367(+)	329	1	328	PIL31214.1	hypothetical protein GSI_05912 [Ganoderma sinense ZZ0214-1]	309	1	309	328	71.3415	4.56e-156
scaffold1.t1351	EVM scaffold1.g1351 scaffold1:4118493-4119950(+)	461	1	460	PIL31199.1	transporter [Ganoderma sinense ZZ0214-1]	506	1	506	512	51.7578	9.96e-136
scaffold1.t1352	EVM scaffold1.g1352 scaffold1:4120926-4124358(-)	1022	1	1021	PIL31213.1	hypothetical protein GSI_05911 [Ganoderma sinense ZZ0214-1]	1008	1	1008	1043	71.5244	0
scaffold1.t1353	EVM scaffold1.g1353 scaffold1:4125490-4126909(-)	452	1	451	PIL31199.1	transporter [Ganoderma sinense ZZ0214-1]	506	1	503	509	52.0629	6.09e-140
scaffold1.t1354	EVM scaffold1.g1354 scaffold1:4128665-4133849(-)	1182	1	1181	TBU52402.1	hypothetical protein BD310DRAFT_832263 [Dichomitus squalens]	1192	1	1192	1211	82.2461	0
scaffold1.t1355	EVM scaffold1.g1355 scaffold1:4138111-4141716(+)	1160	1	1159	PIL31202.1	hypothetical protein GSI_05900 [Ganoderma sinense ZZ0214-1]	1209	1	1209	1247	60.1443	0
scaffold1.t1356	EVM scaffold1.g1356 scaffold1:4143034-4143604(+)	105	1	104	TBU52398.1	thioredoxin [Dichomitus squalens]	109	1	104	104	85.5769	7.99e-58
scaffold1.t1357	EVM scaffold1.g1357 scaffold1:4144586-4148473(+)	950	1	949	TBU26640.1	glycoside hydrolase [Dichomitus squalens]	952	1	952	952	84.8739	0
scaffold1.t1358	EVM scaffold1.g1358 scaffold1:4149521-4150890(+)	437	1	434	TBU52394.1	kinase-like domain-containing protein [Dichomitus squalens]	444	1	432	448	55.8036	7.72e-150
scaffold1.t1359	EVM scaffold1.g1359 scaffold1:4152258-4158287(+)	1583	1	1582	TBU26630.1	P-loop containing nucleoside triphosphate hydrolase protein [Dichomitus squalens]	1611	34	1611	1588	86.398	0
scaffold1.t1360	EVM scaffold1.g1360 scaffold1:4159552-4160252(+)	149	54	134	TBU58179.1	hypothetical protein BD310DRAFT_959135 [Dichomitus squalens]	153	51	134	88	69.3182	1.34e-14
scaffold1.t1361	EVM scaffold1.g1361 scaffold1:4160619-4165114(-)	1257	1	1256	PIL31166.1	hypothetical protein GSI_05863 [Ganoderma sinense ZZ0214-1]	1253	1	1253	1256	82.4045	0
scaffold1.t1362	EVM scaffold1.g1362 scaffold1:4165784-4170794(+)	1506	1	1505	TBU26633.1	hypothetical protein BD311DRAFT_866696 [Dichomitus squalens]	1553	46	1552	1515	87.2607	0
scaffold1.t1363	EVM scaffold1.g1363 scaffold1:4171849-4173077(+)	338	1	327	PIL31164.1	hypothetical protein GSI_05861 [Ganoderma sinense ZZ0214-1]	341	1	332	332	80.7229	7.14e-184
scaffold1.t1364	EVM scaffold1.g1364 scaffold1:4173449-4174922(-)	363	117	357	TFK83226.1	hypothetical protein K466DRAFT_665989 [Polyporus arcularius HHB13444]	528	220	519	302	31.7881	1.75e-19
scaffold1.t1365	EVM scaffold1.g1365 scaffold1:4176370-4177763(-)	445	1	442	TBU52394.1	kinase-like domain-containing protein [Dichomitus squalens]	444	1	432	457	54.9234	6.28e-146
scaffold1.t1366	EVM scaffold1.g1366 scaffold1:4178232-4179717(-)	189	17	151	PIL31204.1	hypothetical protein GSI_05902 [Ganoderma sinense ZZ0214-1]	973	829	963	135	78.5185	3.58e-60
scaffold1.t1367	EVM scaffold1.g1367 scaffold1:4180462-4181889(-)	452	1	451	TBU48282.1	hypothetical protein BD309DRAFT_950064 [Dichomitus squalens]	539	65	522	468	42.9487	6.56e-102
scaffold1.t1368	EVM scaffold1.g1368 scaffold1:4183737-4185152(+)	452	1	451	PIL31199.1	transporter [Ganoderma sinense ZZ0214-1]	506	1	506	508	53.7402	1.61e-150
scaffold1.t1371	EVM scaffold1.g1371 scaffold1:4190937-4192763(+)	474	1	443	TBU48281.1	hypothetical protein BD309DRAFT_912332 [Dichomitus squalens]	493	1	485	496	57.6613	9.78e-147
scaffold1.t1372	EVM scaffold1.g1372 scaffold1:4193522-4194843(-)	347	1	346	XP_007360796.1	adenosine kinase [Dichomitus squalens LYAD-421 SS1] EJF67419.1 adenosine kinase [Dichomitus squalens LYAD-421 SS1]	346	1	346	346	85.5491	2.25e-209
scaffold1.t1373	EVM scaffold1.g1373 scaffold1:4195397-4197934(-)	829	1	827	PIL31177.1	hypothetical protein GSI_05874 [Ganoderma sinense ZZ0214-1]	879	28	873	849	79.0342	0
scaffold1.t1374	EVM scaffold1.g1374 scaffold1:4199040-4220321(-)	210	23	209	PIL31178.1	hypothetical protein GSI_05875 [Ganoderma sinense ZZ0214-1]	195	9	195	187	74.8663	3.01e-99
scaffold1.t1375	EVM scaffold1.g1375 scaffold1:4220621-4222904(+)	574	1	573	PIL31179.1	hypothetical protein GSI_05876 [Ganoderma sinense ZZ0214-1]	573	1	573	573	89.5288	0
scaffold1.t1376	EVM scaffold1.g1376 scaffold1:4223335-4224439(-)	277	1	276	TBU48276.1	RNA-binding domain-containing protein [Dichomitus squalens]	272	1	272	276	88.4058	4.65e-166
scaffold1.t1377	EVM scaffold1.g1377 scaffold1:4224808-4226675(-)	402	1	400	TBU48275.1	hypothetical protein BD309DRAFT_1015745 [Dichomitus squalens]	378	1	378	406	54.9261	8.51e-124
scaffold1.t1378	EVM scaffold1.g1378 scaffold1:4227521-4229242(-)	360	1	358	TBU26618.1	hypothetical protein BD311DRAFT_779535 [Dichomitus squalens]	360	1	359	359	77.7159	6.93e-213
scaffold1.t1379	EVM scaffold1.g1379 scaffold1:4230598-4236489(+)	1227	23	1200	TBU26617.1	RNA dependent RNA polymerase-domain-containing protein [Dichomitus squalens]	1287	111	1287	1193	67.2255	0
scaffold1.t1381	EVM scaffold1.g1381 scaffold1:4239090-4241577(-)	368	121	345	PIL31082.1	hypothetical protein GSI_05778 [Ganoderma sinense ZZ0214-1]	743	438	686	256	63.2812	2.5e-53
scaffold1.t1382	EVM scaffold1.g1382 scaffold1:4248478-4253943(+)	1307	1	1305	PIL31184.1	RNA-dependent RNA polymerase [Ganoderma sinense ZZ0214-1]	1291	9	1290	1332	63.7387	0
scaffold1.t1384	EVM scaffold1.g1384 scaffold1:4256755-4259242(-)	368	121	345	PIL31082.1	hypothetical protein GSI_05778 [Ganoderma sinense ZZ0214-1]	743	438	686	256	63.2812	2.5e-53
scaffold1.t1385	EVM scaffold1.g1385 scaffold1:4266592-4271608(+)	1177	3	1175	TBU26617.1	RNA dependent RNA polymerase-domain-containing protein [Dichomitus squalens]	1287	114	1287	1187	67.0598	0
scaffold1.t1387	EVM scaffold1.g1387 scaffold1:4274420-4276907(-)	368	121	345	PIL31082.1	hypothetical protein GSI_05778 [Ganoderma sinense ZZ0214-1]	743	438	686	256	63.2812	2.5e-53
scaffold1.t1388	EVM scaffold1.g1388 scaffold1:4284257-4289484(+)	1197	3	1170	TBU26617.1	RNA dependent RNA polymerase-domain-containing protein [Dichomitus squalens]	1287	114	1287	1183	67.4556	0
scaffold1.t1390	EVM scaffold1.g1390 scaffold1:4292085-4312944(-)	468	221	445	TBU42542.1	UDP-glucose 4-epimerase [Dichomitus squalens] TBU58128.1 UDP-glucose 4-epimerase [Dichomitus squalens]	1099	457	704	250	58.8	5.53e-58
scaffold1.t1391	EVM scaffold1.g1391 scaffold1:4313476-4314140(+)	201	1	197	PIL37670.1	hypothetical protein GSI_01364 [Ganoderma sinense ZZ0214-1]	195	1	195	197	62.4365	4.97e-84
scaffold1.t1392	EVM scaffold1.g1392 scaffold1:4319583-4342263(+)	1172	3	1170	TBU26617.1	RNA dependent RNA polymerase-domain-containing protein [Dichomitus squalens]	1287	114	1287	1183	67.5402	0
scaffold1.t1393	EVM scaffold1.g1393 scaffold1:4344200-4346652(+)	503	1	502	TBU58166.1	cytochrome P450 [Dichomitus squalens]	504	1	502	502	87.8486	0
scaffold1.t1394	EVM scaffold1.g1394 scaffold1:4349338-4351930(-)	614	1	613	XP_007360804.1	uncharacterized protein DICSQDRAFT_131760 [Dichomitus squalens LYAD-421 SS1] EJF67427.1 hypothetical protein DICSQDRAFT_131760 [Dichomitus squalens LYAD-421 SS1] TBU58165.1 hypothetical protein BD310DRAFT_927823 [Dichomitus squalens]	623	1	623	633	79.7788	0
scaffold1.t1395	EVM scaffold1.g1395 scaffold1:4354812-4357416(+)	349	11	348	TBU26609.1	hypothetical protein BD311DRAFT_762107 [Dichomitus squalens]	348	15	348	341	70.088	5.08e-158
scaffold1.t1396	EVM scaffold1.g1396 scaffold1:4358505-4359903(-)	454	3	422	TBU26608.1	RCC1/BLIP-II [Dichomitus squalens]	458	4	407	424	60.1415	7.49e-173
scaffold1.t1397	EVM scaffold1.g1397 scaffold1:4360197-4360964(+)	237	1	236	XP_007360807.1	uncharacterized protein DICSQDRAFT_158842 [Dichomitus squalens LYAD-421 SS1] EJF67430.1 hypothetical protein DICSQDRAFT_158842 [Dichomitus squalens LYAD-421 SS1]	236	1	236	236	76.2712	3.3e-131
scaffold1.t1399	EVM scaffold1.g1399 scaffold1:4364105-4365213(-)	201	1	168	PIL31192.1	hypothetical protein GSI_05889 [Ganoderma sinense ZZ0214-1]	167	1	166	168	79.7619	1.22e-73
scaffold1.t1400	EVM scaffold1.g1400 scaffold1:4368938-4370492(-)	450	1	449	TBU26603.1	hypothetical protein BD311DRAFT_779524 [Dichomitus squalens]	449	1	449	449	81.9599	1.62e-270
scaffold1.t1401	EVM scaffold1.g1401 scaffold1:4373953-4377156(-)	609	4	608	TBU58156.1	hypothetical protein BD310DRAFT_927795 [Dichomitus squalens]	576	4	576	606	77.7228	0
scaffold1.t1402	EVM scaffold1.g1402 scaffold1:4377351-4379195(+)	462	1	461	RDX50508.1	hypothetical protein OH76DRAFT_1482281 [Polyporus brumalis]	304	1	304	461	48.59	8.27e-97
scaffold1.t1403	EVM scaffold1.g1403 scaffold1:4379522-4385714(-)	1049	1	1045	TBU48256.1	ARM repeat-containing protein [Dichomitus squalens]	1034	1	1033	1045	84.2105	0
scaffold1.t1404	EVM scaffold1.g1404 scaffold1:4386073-4387802(-)	554	26	446	PIL31155.1	hypothetical protein GSI_05852 [Ganoderma sinense ZZ0214-1]	510	21	446	445	44.4944	1.31e-97
scaffold1.t1405	EVM scaffold1.g1405 scaffold1:4388525-4389390(+)	224	1	223	VWP00927.1	ATP-binding cassette sub-family A member 8-A [Ganoderma boninense]	227	1	227	229	74.2358	5.55e-70
scaffold1.t1407	EVM scaffold1.g1407 scaffold1:4395582-4396913(+)	355	1	354	PIL29682.1	hypothetical protein GSI_08120 [Ganoderma sinense ZZ0214-1]	354	1	354	357	56.3025	3.65e-132
scaffold1.t1408	EVM scaffold1.g1408 scaffold1:4397560-4398645(+)	343	1	308	PIL31199.1	transporter [Ganoderma sinense ZZ0214-1]	506	1	304	312	56.4103	2.1e-107
scaffold1.t1409	EVM scaffold1.g1409 scaffold1:4401198-4402729(+)	491	3	488	PIL25505.1	hypothetical protein GSI_13396 [Ganoderma sinense ZZ0214-1]	483	2	480	490	75.9184	5.85e-229
scaffold1.t1410	EVM scaffold1.g1410 scaffold1:4404181-4405157(+)	203	2	202	PIL22579.1	hypothetical protein GSI_15268 [Ganoderma sinense ZZ0214-1]	664	159	417	267	57.3034	3.17e-47
scaffold1.t1413	EVM scaffold1.g1413 scaffold1:4420537-4421003(-)	89	10	53	XP_007364231.1	short-chain dehydrogenase [Dichomitus squalens LYAD-421 SS1] EJF62885.1 short-chain dehydrogenase [Dichomitus squalens LYAD-421 SS1] TBU32026.1 short-chain dehydrogenase [Dichomitus squalens] TBU44792.1 short-chain dehydrogenase [Dichomitus squalens] TBU64198.1 short-chain dehydrogenase [Dichomitus squalens]	282	69	117	49	71.4286	2.19e-12
scaffold1.t1414	EVM scaffold1.g1414 scaffold1:4422215-4425133(-)	696	449	691	KDQ25827.1	pleurotolysin B precursor [Pleurotus ostreatus PC15]	523	77	338	262	64.1221	1.57e-97
scaffold1.t1415	EVM scaffold1.g1415 scaffold1:4426139-4426943(+)	227	1	86	PIL31137.1	hypothetical protein GSI_05833 [Ganoderma sinense ZZ0214-1]	882	638	723	90	40	9.98e-09
scaffold1.t1417	EVM scaffold1.g1417 scaffold1:4430908-4431504(-)	157	30	154	TBU32107.1	hypothetical protein BD311DRAFT_775653 [Dichomitus squalens]	505	375	498	125	66.4	5.77e-44
scaffold1.t1419	EVM scaffold1.g1419 scaffold1:4432705-4433441(+)	119	30	97	TBU43318.1	hypothetical protein BD309DRAFT_1019376 [Dichomitus squalens]	808	409	496	88	53.4091	2.14e-15
scaffold1.t1420	EVM scaffold1.g1420 scaffold1:4437787-4439118(+)	355	1	354	PIL29682.1	hypothetical protein GSI_08120 [Ganoderma sinense ZZ0214-1]	354	1	354	357	56.5826	7.83e-134
scaffold1.t1421	EVM scaffold1.g1421 scaffold1:4439980-4441414(-)	454	1	453	PIL31199.1	transporter [Ganoderma sinense ZZ0214-1]	506	1	506	516	46.3178	5.29e-117
scaffold1.t1422	EVM scaffold1.g1422 scaffold1:4443005-4444381(-)	441	1	436	TBU52394.1	kinase-like domain-containing protein [Dichomitus squalens]	444	1	431	446	55.157	1.67e-147
scaffold1.t1423	EVM scaffold1.g1423 scaffold1:4445493-4446550(-)	292	3	290	RPD60620.1	hypothetical protein L227DRAFT_563478 [Lentinus tigrinus ALCF2SS1-6]	315	11	298	295	48.1356	1.75e-89
scaffold1.t1424	EVM scaffold1.g1424 scaffold1:4447531-4448959(+)	271	1	75	PIL31156.1	hypothetical protein GSI_05853 [Ganoderma sinense ZZ0214-1]	807	337	413	77	63.6364	5.46e-20
scaffold1.t1425	EVM scaffold1.g1425 scaffold1:4449137-4449905(-)	217	16	209	TBU25821.1	hypothetical protein BD311DRAFT_867165 [Dichomitus squalens]	377	130	343	219	38.3562	1.09e-26
scaffold1.t1426	EVM scaffold1.g1426 scaffold1:4450295-4454009(-)	666	4	443	TBU48238.1	hypothetical protein BD309DRAFT_987420 [Dichomitus squalens]	453	3	453	451	67.184	6.39e-197
scaffold1.t1427	EVM scaffold1.g1427 scaffold1:4454745-4456741(-)	182	1	181	XP_007360826.1	uncharacterized protein DICSQDRAFT_131783 [Dichomitus squalens LYAD-421 SS1] EJF67449.1 hypothetical protein DICSQDRAFT_131783 [Dichomitus squalens LYAD-421 SS1] TBU48239.1 autophagy-related protein [Dichomitus squalens] TBU58141.1 autophagy-related protein [Dichomitus squalens]	181	1	181	181	93.3702	2.03e-114
scaffold1.t1428	EVM scaffold1.g1428 scaffold1:4457780-4459285(-)	401	23	74	PIL25090.1	hypothetical protein GSI_12979 [Ganoderma sinense ZZ0214-1]	1027	14	66	53	79.2453	7.9e-14
scaffold1.t1429	EVM scaffold1.g1429 scaffold1:4460321-4462837(-)	368	1	366	TBU26585.1	hypothetical protein BD311DRAFT_808303 [Dichomitus squalens]	378	1	358	366	72.9508	6.16e-183
scaffold1.t1430	EVM scaffold1.g1430 scaffold1:4465026-4466106(-)	256	1	249	PIL31133.1	hypothetical protein GSI_05829 [Ganoderma sinense ZZ0214-1]	250	1	249	249	85.9438	9e-167
scaffold1.t1431	EVM scaffold1.g1431 scaffold1:4466976-4468932(-)	521	1	520	PIL31152.1	hypothetical protein GSI_05849 [Ganoderma sinense ZZ0214-1]	564	1	564	574	65.1568	3.32e-190
scaffold1.t1432	EVM scaffold1.g1432 scaffold1:4471752-4474253(+)	371	1	296	TBU26595.1	hypothetical protein BD311DRAFT_762073 [Dichomitus squalens]	369	1	301	301	81.0631	2.93e-151
scaffold1.t1433	EVM scaffold1.g1433 scaffold1:4474591-4475475(+)	199	5	198	TBU58139.1	hypothetical protein BD310DRAFT_959103 [Dichomitus squalens]	421	195	405	214	42.9907	2.23e-38
scaffold1.t1434	EVM scaffold1.g1434 scaffold1:4475627-4477066(-)	283	1	179	PIL31155.1	hypothetical protein GSI_05852 [Ganoderma sinense ZZ0214-1]	510	42	241	200	43	1.71e-37
scaffold1.t1435	EVM scaffold1.g1435 scaffold1:4478678-4479494(-)	225	19	170	PIL31153.1	hypothetical protein GSI_05850 [Ganoderma sinense ZZ0214-1]	441	217	369	158	38.6076	1.08e-16
scaffold1.t1436	EVM scaffold1.g1436 scaffold1:4480371-4481428(+)	292	3	290	RPD60620.1	hypothetical protein L227DRAFT_563478 [Lentinus tigrinus ALCF2SS1-6]	315	11	298	295	49.8305	1.52e-90
scaffold1.t1437	EVM scaffold1.g1437 scaffold1:4482593-4483969(+)	441	1	439	PIL31199.1	transporter [Ganoderma sinense ZZ0214-1]	506	1	505	506	50	2.63e-146
scaffold1.t1438	EVM scaffold1.g1438 scaffold1:4485624-4487063(+)	461	1	460	PIL31199.1	transporter [Ganoderma sinense ZZ0214-1]	506	1	506	516	50.1938	1.52e-129
scaffold1.t1439	EVM scaffold1.g1439 scaffold1:4487910-4492493(-)	825	469	824	PIL29682.1	hypothetical protein GSI_08120 [Ganoderma sinense ZZ0214-1]	354	1	354	360	56.3889	5.61e-125
scaffold1.t1440	EVM scaffold1.g1440 scaffold1:4492534-4493561(+)	219	77	210	VWO95949.1	MSP1 protein-like protein [Ganoderma boninense]	184	1	134	134	67.1642	1.02e-56
scaffold1.t1441	EVM scaffold1.g1441 scaffold1:4494936-4495193(-)	69	1	57	PIL32735.1	hypothetical protein GSI_04850 [Ganoderma sinense ZZ0214-1]	506	390	462	73	58.9041	1.41e-15
scaffold1.t1442	EVM scaffold1.g1442 scaffold1:4495469-4496152(-)	209	2	195	PIL33747.1	hypothetical protein GSI_04372 [Ganoderma sinense ZZ0214-1]	500	211	426	221	61.991	1.45e-65
scaffold1.t1443	EVM scaffold1.g1443 scaffold1:4497435-4498842(+)	446	54	445	PIL31135.1	hypothetical protein GSI_05831 [Ganoderma sinense ZZ0214-1]	483	91	483	419	36.5155	3.05e-36
scaffold1.t1444	EVM scaffold1.g1444 scaffold1:4499339-4504994(+)	1092	1	1091	TBU48248.1	SNF2 family DNA-dependent ATPase [Dichomitus squalens]	1091	1	1091	1091	94.8671	0
scaffold1.t1445	EVM scaffold1.g1445 scaffold1:4506077-4509205(-)	651	388	629	PIL32936.1	hypothetical protein GSI_05054 [Ganoderma sinense ZZ0214-1]	699	416	630	242	54.9587	7.74e-76
scaffold1.t1446	EVM scaffold1.g1446 scaffold1:4510004-4513044(+)	447	1	165	PIL27249.1	hypothetical protein GSI_10393 [Ganoderma sinense ZZ0214-1]	268	1	198	201	41.2935	5.49e-34
scaffold1.t1447	EVM scaffold1.g1447 scaffold1:4514359-4515033(+)	134	1	133	TBU25840.1	translation initiation inhibitor [Dichomitus squalens]	133	1	133	133	92.4812	1.54e-79
scaffold1.t1448	EVM scaffold1.g1448 scaffold1:4524955-4528154(+)	597	19	596	TFK81468.1	G-alpha-domain-containing protein [Polyporus arcularius HHB13444]	567	16	567	587	72.2317	9.48e-281
scaffold1.t1449	EVM scaffold1.g1449 scaffold1:4529849-4531334(+)	378	23	77	PIL25090.1	hypothetical protein GSI_12979 [Ganoderma sinense ZZ0214-1]	1027	14	73	60	71.6667	2.62e-11
scaffold1.t1450	EVM scaffold1.g1450 scaffold1:4532736-4535487(-)	410	1	408	TBU25832.1	MFS general substrate transporter [Dichomitus squalens]	467	1	461	467	71.3062	1.65e-229
scaffold1.t1451	EVM scaffold1.g1451 scaffold1:4535948-4538397(-)	551	1	549	TBU42543.1	MFS general substrate transporter [Dichomitus squalens]	551	1	547	551	85.4809	0
scaffold1.t1452	EVM scaffold1.g1452 scaffold1:4539152-4541857(+)	772	1	718	TBU42542.1	UDP-glucose 4-epimerase [Dichomitus squalens] TBU58128.1 UDP-glucose 4-epimerase [Dichomitus squalens]	1099	1	722	723	72.8907	0
scaffold1.t1453	EVM scaffold1.g1453 scaffold1:4542409-4544090(+)	373	1	372	PIL31081.1	hypothetical protein GSI_05777 [Ganoderma sinense ZZ0214-1]	372	1	372	372	93.0108	3.73e-260
scaffold1.t1454	EVM scaffold1.g1454 scaffold1:4544756-4545133(-)	108	1	93	PIL31080.1	hypothetical protein GSI_05776 [Ganoderma sinense ZZ0214-1]	128	1	84	93	53.7634	1.38e-15
scaffold1.t1455	EVM scaffold1.g1455 scaffold1:4545969-4565651(+)	733	1	654	XP_007360836.1	uncharacterized protein DICSQDRAFT_96881 [Dichomitus squalens LYAD-421 SS1] EJF67460.1 hypothetical protein DICSQDRAFT_96881 [Dichomitus squalens LYAD-421 SS1]	739	1	653	660	84.5455	0
scaffold1.t1456	EVM scaffold1.g1456 scaffold1:4566217-4569912(-)	500	194	280	XP_007359765.1	uncharacterized protein DICSQDRAFT_41994, partial [Dichomitus squalens LYAD-421 SS1] EJF67463.1 hypothetical protein DICSQDRAFT_41994, partial [Dichomitus squalens LYAD-421 SS1]	687	448	542	95	69.4737	2.51e-26
scaffold1.t1457	EVM scaffold1.g1457 scaffold1:4571532-4572196(+)	201	1	193	PIL33140.1	hypothetical protein GSI_04589 [Ganoderma sinense ZZ0214-1]	195	1	193	194	65.4639	4.97e-84
scaffold1.t1458	EVM scaffold1.g1458 scaffold1:4572632-4573302(-)	174	1	67	TBU25855.1	hypothetical protein BD311DRAFT_763746 [Dichomitus squalens]	207	48	118	71	50.7042	1.21e-07
scaffold1.t1459	EVM scaffold1.g1459 scaffold1:4580085-4582708(+)	733	1	654	XP_007360836.1	uncharacterized protein DICSQDRAFT_96881 [Dichomitus squalens LYAD-421 SS1] EJF67460.1 hypothetical protein DICSQDRAFT_96881 [Dichomitus squalens LYAD-421 SS1]	739	1	653	660	83.7879	0
scaffold1.t1460	EVM scaffold1.g1460 scaffold1:4583274-4586969(-)	500	194	280	XP_007359765.1	uncharacterized protein DICSQDRAFT_41994, partial [Dichomitus squalens LYAD-421 SS1] EJF67463.1 hypothetical protein DICSQDRAFT_41994, partial [Dichomitus squalens LYAD-421 SS1]	687	448	542	95	69.4737	2.51e-26
scaffold1.t1461	EVM scaffold1.g1461 scaffold1:4588589-4589253(+)	201	1	193	PIL33140.1	hypothetical protein GSI_04589 [Ganoderma sinense ZZ0214-1]	195	1	193	194	65.4639	4.97e-84
scaffold1.t1463	EVM scaffold1.g1463 scaffold1:4597142-4647788(+)	732	1	653	XP_007360836.1	uncharacterized protein DICSQDRAFT_96881 [Dichomitus squalens LYAD-421 SS1] EJF67460.1 hypothetical protein DICSQDRAFT_96881 [Dichomitus squalens LYAD-421 SS1]	739	1	653	659	84.8255	0
scaffold1.t1465	EVM scaffold1.g1465 scaffold1:4649656-4650250(-)	171	36	138	PIL24014.1	transcription factor [Ganoderma sinense ZZ0214-1]	239	52	151	103	68.932	6.72e-44
scaffold1.t1466	EVM scaffold1.g1466 scaffold1:4650584-4652267(-)	186	42	167	XP_007359765.1	uncharacterized protein DICSQDRAFT_41994, partial [Dichomitus squalens LYAD-421 SS1] EJF67463.1 hypothetical protein DICSQDRAFT_41994, partial [Dichomitus squalens LYAD-421 SS1]	687	506	631	126	65.0794	3.87e-34
scaffold1.t1467	EVM scaffold1.g1467 scaffold1:4652722-4653670(-)	259	1	250	TBU25834.1	UDP-glucose 4-epimerase [Dichomitus squalens]	1105	82	372	291	59.4502	8.41e-90
scaffold1.t1468	EVM scaffold1.g1468 scaffold1:4654580-4655450(-)	248	1	247	PIL31082.1	hypothetical protein GSI_05778 [Ganoderma sinense ZZ0214-1]	743	163	445	291	59.4502	6.95e-90
scaffold1.t1469	EVM scaffold1.g1469 scaffold1:4660647-4663265(+)	732	1	653	XP_007360836.1	uncharacterized protein DICSQDRAFT_96881 [Dichomitus squalens LYAD-421 SS1] EJF67460.1 hypothetical protein DICSQDRAFT_96881 [Dichomitus squalens LYAD-421 SS1]	739	1	653	659	84.2185	0
scaffold1.t1471	EVM scaffold1.g1471 scaffold1:4665133-4665727(-)	171	36	138	PIL24014.1	transcription factor [Ganoderma sinense ZZ0214-1]	239	52	151	103	68.932	6.72e-44
scaffold1.t1472	EVM scaffold1.g1472 scaffold1:4666061-4667744(-)	186	42	167	XP_007359765.1	uncharacterized protein DICSQDRAFT_41994, partial [Dichomitus squalens LYAD-421 SS1] EJF67463.1 hypothetical protein DICSQDRAFT_41994, partial [Dichomitus squalens LYAD-421 SS1]	687	506	631	126	65.0794	3.87e-34
scaffold1.t1473	EVM scaffold1.g1473 scaffold1:4668199-4669147(-)	259	1	250	TBU25834.1	UDP-glucose 4-epimerase [Dichomitus squalens]	1105	82	372	291	59.4502	8.41e-90
scaffold1.t1474	EVM scaffold1.g1474 scaffold1:4670057-4670927(-)	248	1	247	PIL31082.1	hypothetical protein GSI_05778 [Ganoderma sinense ZZ0214-1]	743	163	445	291	59.4502	6.95e-90
scaffold1.t1475	EVM scaffold1.g1475 scaffold1:4676124-4678742(+)	732	1	653	XP_007360836.1	uncharacterized protein DICSQDRAFT_96881 [Dichomitus squalens LYAD-421 SS1] EJF67460.1 hypothetical protein DICSQDRAFT_96881 [Dichomitus squalens LYAD-421 SS1]	739	1	653	659	84.2185	0
scaffold1.t1477	EVM scaffold1.g1477 scaffold1:4680610-4681204(-)	171	36	138	PIL24014.1	transcription factor [Ganoderma sinense ZZ0214-1]	239	52	151	103	68.932	6.72e-44
scaffold1.t1478	EVM scaffold1.g1478 scaffold1:4681538-4683221(-)	186	42	167	XP_007359765.1	uncharacterized protein DICSQDRAFT_41994, partial [Dichomitus squalens LYAD-421 SS1] EJF67463.1 hypothetical protein DICSQDRAFT_41994, partial [Dichomitus squalens LYAD-421 SS1]	687	506	631	126	65.0794	3.87e-34
scaffold1.t1479	EVM scaffold1.g1479 scaffold1:4683676-4684624(-)	259	1	250	TBU25834.1	UDP-glucose 4-epimerase [Dichomitus squalens]	1105	82	372	291	59.4502	8.41e-90
scaffold1.t1480	EVM scaffold1.g1480 scaffold1:4685534-4686404(-)	248	1	247	PIL31082.1	hypothetical protein GSI_05778 [Ganoderma sinense ZZ0214-1]	743	163	445	291	59.4502	6.95e-90
scaffold1.t1481	EVM scaffold1.g1481 scaffold1:4691601-4694171(+)	719	1	654	XP_007360836.1	uncharacterized protein DICSQDRAFT_96881 [Dichomitus squalens LYAD-421 SS1] EJF67460.1 hypothetical protein DICSQDRAFT_96881 [Dichomitus squalens LYAD-421 SS1]	739	1	654	660	83.9394	0
scaffold1.t1483	EVM scaffold1.g1483 scaffold1:4700973-4703873(-)	511	6	392	TBU25841.1	hypothetical protein BD311DRAFT_867183 [Dichomitus squalens]	427	4	384	391	72.6343	6.97e-200
scaffold1.t1484	EVM scaffold1.g1484 scaffold1:4704254-4706006(-)	384	1	383	TBU58135.1	hypothetical protein BD310DRAFT_927744 [Dichomitus squalens]	427	1	418	421	62.7078	6.4e-175
scaffold1.t1486	EVM scaffold1.g1486 scaffold1:4707712-4708931(-)	202	43	201	XP_007360846.1	rotamase-domain-containing protein [Dichomitus squalens LYAD-421 SS1] EJF67473.1 rotamase-domain-containing protein [Dichomitus squalens LYAD-421 SS1] TBU25844.1 rotamase-domain-containing protein [Dichomitus squalens] TBU42554.1 rotamase-domain-containing protein [Dichomitus squalens]	164	2	164	163	76.0736	3.31e-80
scaffold1.t1487	EVM scaffold1.g1487 scaffold1:4711578-4713058(+)	457	1	456	TBU53600.1	hypothetical protein BD310DRAFT_140610 [Dichomitus squalens]	456	1	447	464	59.2672	3.42e-164
scaffold1.t1488	EVM scaffold1.g1488 scaffold1:4714004-4715147(+)	364	11	346	PIL31205.1	hypothetical protein GSI_05903 [Ganoderma sinense ZZ0214-1]	432	58	425	374	35.0267	1.24e-57
scaffold1.t1489	EVM scaffold1.g1489 scaffold1:4715624-4717627(+)	586	22	414	TBU41251.1	hypothetical protein BD309DRAFT_1082206 [Dichomitus squalens]	504	2	404	422	25.3555	3.55e-14
scaffold1.t1490	EVM scaffold1.g1490 scaffold1:4718487-4719129(+)	199	78	198	PIL31064.1	hypothetical protein GSI_05760 [Ganoderma sinense ZZ0214-1]	579	9	276	268	33.9552	5.06e-21
scaffold1.t1491	EVM scaffold1.g1491 scaffold1:4719600-4720314(-)	201	1	200	TBU25855.1	hypothetical protein BD311DRAFT_763746 [Dichomitus squalens]	207	1	207	208	69.7115	2.13e-83
scaffold1.t1492	EVM scaffold1.g1492 scaffold1:4720998-4722334(+)	360	12	356	TBU40711.1	hypothetical protein BD309DRAFT_329238 [Dichomitus squalens]	367	5	364	374	45.7219	1.28e-76
scaffold1.t1493	EVM scaffold1.g1493 scaffold1:4722896-4728704(-)	1017	1	278	PIL31056.1	hypothetical protein GSI_05752 [Ganoderma sinense ZZ0214-1]	370	76	352	280	56.7857	1.13e-85
scaffold1.t1494	EVM scaffold1.g1494 scaffold1:4730865-4731794(-)	284	1	281	PIL31056.1	hypothetical protein GSI_05752 [Ganoderma sinense ZZ0214-1]	370	60	368	314	47.1338	2.16e-74
scaffold1.t1495	EVM scaffold1.g1495 scaffold1:4733293-4736226(-)	807	40	803	PIL31054.1	hypothetical protein GSI_05750 [Ganoderma sinense ZZ0214-1]	777	1	766	783	79.5658	0
scaffold1.t1496	EVM scaffold1.g1496 scaffold1:4737407-4738818(+)	384	10	379	PIL31056.1	hypothetical protein GSI_05752 [Ganoderma sinense ZZ0214-1]	370	2	370	373	55.7641	6.39e-122
scaffold1.t1497	EVM scaffold1.g1497 scaffold1:4741131-4743378(-)	549	1	339	PIL36019.1	hypothetical protein GSI_01679 [Ganoderma sinense ZZ0214-1]	388	1	338	339	64.6018	2.37e-140
scaffold1.t1498	EVM scaffold1.g1498 scaffold1:4744754-4745056(+)	71	19	70	KIY50458.1	HCP-like protein [Fistulina hepatica ATCC 64428]	437	126	179	54	64.8148	3.66e-15
scaffold1.t1499	EVM scaffold1.g1499 scaffold1:4751244-4752160(+)	224	25	191	RDX46716.1	proteasome subunit alpha type 5 [Polyporus brumalis] TFK86339.1 proteasome subunit alpha type 5 [Polyporus arcularius HHB13444]	242	48	220	175	76.5714	1.45e-78
scaffold1.t1500	EVM scaffold1.g1500 scaffold1:4752490-4766843(-)	703	1	334	PIL36019.1	hypothetical protein GSI_01679 [Ganoderma sinense ZZ0214-1]	388	1	333	334	65.2695	8.83e-138
scaffold1.t1501	EVM scaffold1.g1501 scaffold1:4768219-4768521(+)	71	19	70	KIY50458.1	HCP-like protein [Fistulina hepatica ATCC 64428]	437	126	179	54	64.8148	3.66e-15
scaffold1.t1502	EVM scaffold1.g1502 scaffold1:4773347-4774193(+)	172	116	171	KAF8842384.1	putative histone H3, partial [Paxillus ammoniavirescens]	57	2	57	56	83.9286	7.12e-20
scaffold1.t1503	EVM scaffold1.g1503 scaffold1:4774708-4775624(+)	224	25	191	RDX46716.1	proteasome subunit alpha type 5 [Polyporus brumalis] TFK86339.1 proteasome subunit alpha type 5 [Polyporus arcularius HHB13444]	242	48	220	175	77.1429	8.83e-80
scaffold1.t1504	EVM scaffold1.g1504 scaffold1:4775653-4778405(-)	414	4	212	PIL36019.1	hypothetical protein GSI_01679 [Ganoderma sinense ZZ0214-1]	388	1	333	335	40.8955	7.15e-56
scaffold1.t1507	EVM scaffold1.g1507 scaffold1:4783637-4785400(-)	442	24	439	XP_007360864.1	tetraspanin Tsp2 [Dichomitus squalens LYAD-421 SS1] EJF67493.1 tetraspanin Tsp2 [Dichomitus squalens LYAD-421 SS1] TBU40701.1 tetraspanin Tsp2 [Dichomitus squalens] TBU53587.1 tetraspanin Tsp2 [Dichomitus squalens]	419	6	418	416	88.2212	2.25e-263
scaffold1.t1510	EVM scaffold1.g1510 scaffold1:4792185-4793973(-)	371	1	370	RDX43200.1	mitogen activated protein kinase [Polyporus brumalis]	370	1	370	370	92.1622	1.27e-250
scaffold1.t1511	EVM scaffold1.g1511 scaffold1:4794553-4828255(+)	380	1	327	TBU41280.1	cytochrome-b5 reductase [Dichomitus squalens]	332	1	328	329	80.2432	5.05e-188
scaffold1.t1512	EVM scaffold1.g1512 scaffold1:4828292-4830153(+)	562	1	536	TBU51169.1	hypothetical protein BD310DRAFT_1008944 [Dichomitus squalens]	712	1	527	553	63.6528	4.81e-237
scaffold1.t1514	EVM scaffold1.g1514 scaffold1:4832463-4836546(-)	416	36	400	XP_007359765.1	uncharacterized protein DICSQDRAFT_41994, partial [Dichomitus squalens LYAD-421 SS1] EJF67463.1 hypothetical protein DICSQDRAFT_41994, partial [Dichomitus squalens LYAD-421 SS1]	687	97	634	539	36.1781	4.98e-55
scaffold1.t1515	EVM scaffold1.g1515 scaffold1:4837247-4839872(-)	231	95	230	VWP02316.1	DEP domain-containing protein [Ganoderma boninense]	174	41	174	138	59.4203	1.4e-44
scaffold1.t1516	EVM scaffold1.g1516 scaffold1:4841517-4844101(+)	379	89	378	TBU41280.1	cytochrome-b5 reductase [Dichomitus squalens]	332	41	332	292	81.8493	2.79e-173
scaffold1.t1518	EVM scaffold1.g1518 scaffold1:4845681-4848147(+)	763	1	760	PIL27995.1	hypothetical protein GSI_09846 [Ganoderma sinense ZZ0214-1]	716	1	712	774	65.6331	2.17e-294
scaffold1.t1520	EVM scaffold1.g1520 scaffold1:4851426-4852114(-)	138	1	137	PIL31046.1	hypothetical protein GSI_05742 [Ganoderma sinense ZZ0214-1]	150	1	141	141	67.3759	6.43e-56
scaffold1.t1521	EVM scaffold1.g1521 scaffold1:4852991-4853682(-)	144	1	143	PIL31035.1	hypothetical protein GSI_05730 [Ganoderma sinense ZZ0214-1]	144	1	142	143	79.7203	4.34e-75
scaffold1.t1522	EVM scaffold1.g1522 scaffold1:4854882-4856706(+)	484	1	479	RDX44261.1	Dus-domain-containing protein [Polyporus brumalis]	477	1	477	483	81.1594	2.45e-283
scaffold1.t1523	EVM scaffold1.g1523 scaffold1:4856943-4858679(+)	430	1	429	TBU53591.1	hypothetical protein BD310DRAFT_937748 [Dichomitus squalens]	452	1	452	460	75.2174	9.68e-183
scaffold1.t1524	EVM scaffold1.g1524 scaffold1:4859282-4861008(+)	427	69	411	PIL31040.1	hypothetical protein GSI_05736 [Ganoderma sinense ZZ0214-1]	384	20	382	380	51.8421	2.26e-94
scaffold1.t1525	EVM scaffold1.g1525 scaffold1:4862768-4864277(-)	294	8	293	XP_007370189.1	SecY protein [Dichomitus squalens LYAD-421 SS1] EJF57023.1 SecY protein [Dichomitus squalens LYAD-421 SS1] TBU21763.1 SecY protein [Dichomitus squalens] TBU41808.1 SecY protein [Dichomitus squalens] TBU55967.1 SecY protein [Dichomitus squalens]	477	55	477	423	54.3735	1.7e-120
scaffold1.t1526	EVM scaffold1.g1526 scaffold1:4866213-4866797(+)	149	11	148	TBU53602.1	hypothetical protein BD310DRAFT_937769 [Dichomitus squalens]	141	4	141	138	74.6377	1.53e-71
scaffold1.t1527	EVM scaffold1.g1527 scaffold1:4867573-4872395(+)	1354	1	1353	PIL31016.1	hypothetical protein GSI_05709 [Ganoderma sinense ZZ0214-1]	1316	1	1316	1362	74.3759	0
scaffold1.t1528	EVM scaffold1.g1528 scaffold1:4873159-4874600(-)	444	1	405	TBU53600.1	hypothetical protein BD310DRAFT_140610 [Dichomitus squalens]	456	1	402	408	61.0294	2.29e-156
scaffold1.t1530	EVM scaffold1.g1530 scaffold1:4877798-4880219(+)	377	17	175	TBU41270.1	hypothetical protein BD309DRAFT_992504 [Dichomitus squalens]	231	13	176	170	51.7647	5.05e-28
scaffold1.t1531	EVM scaffold1.g1531 scaffold1:4880432-4883702(-)	809	70	804	XP_007360870.1	uncharacterized protein DICSQDRAFT_165324 [Dichomitus squalens LYAD-421 SS1] EJF67500.1 hypothetical protein DICSQDRAFT_165324 [Dichomitus squalens LYAD-421 SS1]	757	22	756	735	89.7959	0
scaffold1.t1532	EVM scaffold1.g1532 scaffold1:4884710-4889151(+)	1017	45	809	PIL31043.1	hypothetical protein GSI_05739 [Ganoderma sinense ZZ0214-1]	945	3	742	787	66.0737	2.83e-291
scaffold1.t1533	EVM scaffold1.g1533 scaffold1:4890641-4892388(+)	500	1	499	TBU25872.1	HCP-like protein [Dichomitus squalens]	502	1	502	502	89.0438	0
scaffold1.t1534	EVM scaffold1.g1534 scaffold1:4893378-4895742(-)	579	1	574	TBU25871.1	hypothetical protein BD311DRAFT_763770 [Dichomitus squalens]	579	1	568	586	67.2355	3.86e-264
scaffold1.t1535	EVM scaffold1.g1535 scaffold1:4897430-4898260(+)	182	7	181	PIL26893.1	MFS general substrate transporter [Ganoderma sinense ZZ0214-1]	605	300	496	197	71.5736	6.91e-88
scaffold1.t1536	EVM scaffold1.g1536 scaffold1:4898270-4898617(+)	89	1	84	PIL26893.1	MFS general substrate transporter [Ganoderma sinense ZZ0214-1]	605	501	584	84	84.5238	1.01e-38
scaffold1.t1537	EVM scaffold1.g1537 scaffold1:4902382-4903653(+)	358	18	199	VWP01391.1	Plasma membrane ATPase (EC, partial [Ganoderma boninense]	189	8	189	182	41.2088	2.34e-34
scaffold10.t1	EVM scaffold10.g1 scaffold10:1017-2160(-)	189	59	187	PIL31303.1	hypothetical protein GSI_06001 [Ganoderma sinense ZZ0214-1]	1043	412	539	129	63.5659	1.07e-35
scaffold10.t2	EVM scaffold10.g2 scaffold10:6435-8777(+)	687	1	76	PIL35967.1	hypothetical protein GSI_01627 [Ganoderma sinense ZZ0214-1]	883	1	75	76	53.9474	6.55e-16
scaffold10.t4	EVM scaffold10.g4 scaffold10:17014-17642(-)	192	54	191	PIL31303.1	hypothetical protein GSI_06001 [Ganoderma sinense ZZ0214-1]	1043	259	396	138	80.4348	4.51e-58
scaffold10.t5	EVM scaffold10.g5 scaffold10:18383-19487(-)	255	2	254	TCD60121.1	acetyl-CoA synthetase [Steccherinum ochraceum]	670	284	602	319	68.652	1.44e-149
scaffold10.t6	EVM scaffold10.g6 scaffold10:19898-20736(-)	242	68	240	PIL35088.1	hypothetical protein GSI_02876 [Ganoderma sinense ZZ0214-1]	446	104	272	175	68.5714	2.78e-71
scaffold10.t7	EVM scaffold10.g7 scaffold10:20950-23083(+)	601	29	600	TBU21928.1	phytase [Dichomitus squalens]	584	20	584	572	79.5455	0
scaffold10.t8	EVM scaffold10.g8 scaffold10:24291-25692(-)	389	1	387	PIL29398.1	hypothetical protein GSI_09450 [Ganoderma sinense ZZ0214-1]	390	1	389	390	75.3846	1.87e-204
scaffold10.t9	EVM scaffold10.g9 scaffold10:26105-26756(-)	170	1	166	RPD60953.1	ubiquitin-conjugating enzyme [Lentinus tigrinus ALCF2SS1-6] RPD75027.1 ubiquitin-conjugating enzyme [Lentinus tigrinus ALCF2SS1-7]	166	1	166	166	96.988	1.61e-118
scaffold10.t10	EVM scaffold10.g10 scaffold10:28666-29739(+)	296	1	295	TBU23840.1	DNA glycosylase [Dichomitus squalens]	283	1	283	295	69.4915	9.11e-139
scaffold10.t11	EVM scaffold10.g11 scaffold10:31843-34529(-)	690	1	689	TBU52093.1	MFS general substrate transporter [Dichomitus squalens]	650	1	650	690	76.8116	0
scaffold10.t12	EVM scaffold10.g12 scaffold10:34931-36977(+)	629	1	628	TBU52092.1	FAD/NAD(P)-binding domain-containing protein [Dichomitus squalens]	628	1	628	628	85.6688	0
scaffold10.t13	EVM scaffold10.g13 scaffold10:37928-38626(-)	203	1	202	PIL29331.1	hypothetical protein GSI_09382 [Ganoderma sinense ZZ0214-1]	194	1	194	202	93.5644	1.82e-130
scaffold10.t14	EVM scaffold10.g14 scaffold10:39001-47794(-)	2217	1	1834	PIL33059.1	transporter [Ganoderma sinense ZZ0214-1]	1938	1	1866	1889	77.7131	0
scaffold10.t15	EVM scaffold10.g15 scaffold10:49104-49939(+)	206	1	199	PIL33069.1	hypothetical protein GSI_04518 [Ganoderma sinense ZZ0214-1]	205	1	201	201	85.5721	1.6e-109
scaffold10.t16	EVM scaffold10.g16 scaffold10:50417-50799(-)	107	1	106	XP_007370966.1	uncharacterized protein DICSQDRAFT_175031 [Dichomitus squalens LYAD-421 SS1] EJF56293.1 hypothetical protein DICSQDRAFT_175031 [Dichomitus squalens LYAD-421 SS1] TBU29323.1 mitochondrial ribosomal subunit S27-domain-containing protein [Dichomitus squalens] TBU40243.1 mitochondrial ribosomal subunit S27-domain-containing protein [Dichomitus squalens] TBU57013.1 mitochondrial ribosomal subunit S27-…	106	1	106	106	91.5094	7.3e-63
scaffold10.t17	EVM scaffold10.g17 scaffold10:51032-51298(+)	72	4	66	TBU58479.1	alpha-glucosidase [Dichomitus squalens]	979	433	495	63	76.1905	2.08e-27
scaffold10.t18	EVM scaffold10.g18 scaffold10:56055-57296(+)	183	1	181	PIL29385.1	MFS general substrate transporter [Ganoderma sinense ZZ0214-1]	357	1	264	264	56.0606	9.77e-84
scaffold10.t19	EVM scaffold10.g19 scaffold10:59176-61674(-)	753	1	749	PIL29384.1	hypothetical protein GSI_09436 [Ganoderma sinense ZZ0214-1]	770	1	761	764	68.4555	0
scaffold10.t20	EVM scaffold10.g20 scaffold10:65217-66540(-)	399	1	398	PIL29382.1	hypothetical protein GSI_09434 [Ganoderma sinense ZZ0214-1]	404	1	383	400	62	9.03e-171
scaffold10.t21	EVM scaffold10.g21 scaffold10:67082-68365(-)	362	1	360	TBU52669.1	hypothetical protein BD310DRAFT_981688 [Dichomitus squalens]	359	1	358	361	82.2715	4.97e-190
scaffold10.t22	EVM scaffold10.g22 scaffold10:68904-70536(-)	483	1	482	TBU21900.1	hypothetical protein BD311DRAFT_706381 [Dichomitus squalens]	487	1	487	488	78.8934	9.77e-241
scaffold10.t23	EVM scaffold10.g23 scaffold10:72194-73290(+)	343	8	341	TBU52672.1	hypothetical protein BD310DRAFT_211457 [Dichomitus squalens]	343	10	342	335	68.0597	9.67e-158
scaffold10.t24	EVM scaffold10.g24 scaffold10:73667-75553(-)	543	1	541	PIL29375.1	hypothetical protein GSI_09427 [Ganoderma sinense ZZ0214-1]	544	1	541	548	70.6204	3.99e-241
scaffold10.t25	EVM scaffold10.g25 scaffold10:76445-78490(-)	569	3	482	PIL27125.1	hypothetical protein GSI_10266 [Ganoderma sinense ZZ0214-1]	903	2	530	531	40.113	6.41e-100
scaffold10.t26	EVM scaffold10.g26 scaffold10:79935-81145(-)	297	1	296	PIL29371.1	hypothetical protein GSI_09422 [Ganoderma sinense ZZ0214-1]	296	1	296	296	92.5676	4.22e-189
scaffold10.t27	EVM scaffold10.g27 scaffold10:81801-83442(+)	458	1	457	KAF8158615.1	kinase-like domain-containing protein [Pholiota molesta]	579	46	567	522	66.4751	1.41e-232
scaffold10.t28	EVM scaffold10.g28 scaffold10:84100-86032(+)	588	1	587	PIL29370.1	transporter [Ganoderma sinense ZZ0214-1]	583	1	583	587	91.4821	0
scaffold10.t29	EVM scaffold10.g29 scaffold10:86545-96848(-)	1802	210	1586	XP_007367615.1	P-loop containing nucleoside triphosphate hydrolase protein [Dichomitus squalens LYAD-421 SS1] EJF59677.1 P-loop containing nucleoside triphosphate hydrolase protein [Dichomitus squalens LYAD-421 SS1]	1471	92	1467	1385	74.1516	0
scaffold10.t31	EVM scaffold10.g31 scaffold10:107732-109557(-)	508	1	505	PIL29353.1	hypothetical protein GSI_09404 [Ganoderma sinense ZZ0214-1]	504	1	500	506	78.2609	4.64e-294
scaffold10.t32	EVM scaffold10.g32 scaffold10:110088-111498(-)	450	1	446	TBU41296.1	hypothetical protein BD309DRAFT_925655 [Dichomitus squalens]	457	7	451	447	65.9955	3.7e-208
scaffold10.t33	EVM scaffold10.g33 scaffold10:112505-114731(+)	631	4	491	PIL27125.1	hypothetical protein GSI_10266 [Ganoderma sinense ZZ0214-1]	903	3	521	522	43.8697	1.26e-125
scaffold10.t34	EVM scaffold10.g34 scaffold10:115488-116923(-)	341	1	340	PIL29351.1	hypothetical protein GSI_09402 [Ganoderma sinense ZZ0214-1]	341	1	341	341	81.5249	1.91e-205
scaffold10.t35	EVM scaffold10.g35 scaffold10:117237-120923(+)	964	1	429	PIL29350.1	hypothetical protein GSI_09401 [Ganoderma sinense ZZ0214-1]	438	1	429	429	98.6014	1.79e-298
scaffold10.t36	EVM scaffold10.g36 scaffold10:121752-123891(+)	655	20	654	PIL29348.1	hypothetical protein GSI_09399 [Ganoderma sinense ZZ0214-1]	636	1	636	638	81.5047	0
scaffold10.t37	EVM scaffold10.g37 scaffold10:126411-131274(+)	1031	1	1025	XP_008043906.1	P-loop containing nucleoside triphosphate hydrolase protein [Trametes versicolor FP-101664 SS1] EIW53687.1 P-loop containing nucleoside triphosphate hydrolase protein [Trametes versicolor FP-101664 SS1]	1602	493	1554	1063	58.4196	0
scaffold10.t38	EVM scaffold10.g38 scaffold10:132043-134163(-)	532	1	531	TBU22810.1	high affinity methionine permease [Dichomitus squalens] TBU41284.1 high affinity methionine permease [Dichomitus squalens]	530	1	530	531	88.7006	0
scaffold10.t39	EVM scaffold10.g39 scaffold10:135179-136881(-)	394	1	341	PIL29339.1	hypothetical protein GSI_09390 [Ganoderma sinense ZZ0214-1]	391	1	341	341	86.5103	1.66e-197
scaffold10.t40	EVM scaffold10.g40 scaffold10:137240-139070(+)	514	1	513	PIL29338.1	hypothetical protein GSI_09389 [Ganoderma sinense ZZ0214-1]	536	1	536	539	62.7087	2.77e-200
scaffold10.t41	EVM scaffold10.g41 scaffold10:140068-142122(+)	513	1	512	TBU21753.1	fatty acid desaturase-domain-containing protein [Dichomitus squalens]	456	1	456	512	70.3125	2.61e-264
scaffold10.t42	EVM scaffold10.g42 scaffold10:142413-148787(-)	1436	1	1435	PIL29355.1	ATP-binding cassette transporter [Ganoderma sinense ZZ0214-1]	1647	187	1647	1462	81.9425	0
scaffold10.t43	EVM scaffold10.g43 scaffold10:150952-151849(-)	253	58	248	PIL29333.1	hypothetical protein GSI_09384 [Ganoderma sinense ZZ0214-1]	300	101	300	200	46.5	4.3e-54
scaffold10.t44	EVM scaffold10.g44 scaffold10:152889-154238(-)	393	1	391	PIL29332.1	hypothetical protein GSI_09383 [Ganoderma sinense ZZ0214-1]	393	1	392	395	72.6582	9.38e-195
scaffold10.t45	EVM scaffold10.g45 scaffold10:156605-157167(+)	132	1	131	PIL29331.1	hypothetical protein GSI_09382 [Ganoderma sinense ZZ0214-1]	194	44	194	152	56.5789	1.38e-38
scaffold10.t46	EVM scaffold10.g46 scaffold10:158062-159063(+)	313	15	309	TBU38735.1	hypothetical protein BD309DRAFT_492650 [Dichomitus squalens] TBU52882.1 hypothetical protein BD310DRAFT_981541 [Dichomitus squalens]	316	20	315	303	42.2442	8.73e-66
scaffold10.t48	EVM scaffold10.g48 scaffold10:161304-164942(-)	860	1	600	TBU37367.1	hypothetical protein BD309DRAFT_1013100 [Dichomitus squalens]	1231	544	1164	645	46.8217	2.4e-117
scaffold10.t49	EVM scaffold10.g49 scaffold10:165415-167276(-)	539	1	538	TBU37367.1	hypothetical protein BD309DRAFT_1013100 [Dichomitus squalens]	1231	1	537	541	83.1793	0
scaffold10.t50	EVM scaffold10.g50 scaffold10:167546-168270(+)	196	3	195	PIL36462.1	hypothetical protein GSI_00151 [Ganoderma sinense ZZ0214-1]	228	4	228	229	53.7118	3.98e-75
scaffold10.t51	EVM scaffold10.g51 scaffold10:169335-170200(+)	214	1	210	TBU30103.1	glutathione S-transferase C-terminal-like protein [Dichomitus squalens] TBU45287.1 glutathione S-transferase C-terminal-like protein [Dichomitus squalens] TBU61462.1 glutathione S-transferase C-terminal-like protein [Dichomitus squalens]	212	1	210	210	74.7619	1.37e-116
scaffold10.t52	EVM scaffold10.g52 scaffold10:172137-174163(+)	581	1	580	PIL29325.1	hypothetical protein GSI_09376 [Ganoderma sinense ZZ0214-1]	583	1	583	587	83.816	0
scaffold10.t53	EVM scaffold10.g53 scaffold10:174588-177206(+)	626	324	625	TBU37366.1	hypothetical protein BD309DRAFT_905316 [Dichomitus squalens]	308	10	308	307	57.329	1.91e-102
scaffold10.t54	EVM scaffold10.g54 scaffold10:179762-181757(+)	579	1	572	TBU41387.1	hypothetical protein BD309DRAFT_965325 [Dichomitus squalens]	599	1	573	587	67.8024	4.69e-270
scaffold10.t55	EVM scaffold10.g55 scaffold10:182609-184159(-)	477	1	476	PIL29322.1	hypothetical protein GSI_09373 [Ganoderma sinense ZZ0214-1]	513	38	513	476	91.8067	0
scaffold10.t56	EVM scaffold10.g56 scaffold10:185386-186126(+)	205	1	204	XP_008043899.1	DUF775-domain-containing protein [Trametes versicolor FP-101664 SS1] EIW53670.1 DUF775-domain-containing protein [Trametes versicolor FP-101664 SS1]	203	1	203	204	77.9412	2.23e-113
scaffold10.t57	EVM scaffold10.g57 scaffold10:186351-186802(+)	125	64	124	TBU22832.1	hypothetical protein BD311DRAFT_769713 [Dichomitus squalens]	302	67	127	61	62.2951	2.33e-20
scaffold10.t58	EVM scaffold10.g58 scaffold10:187569-188548(+)	307	2	306	TBU38733.1	hypothetical protein BD309DRAFT_971250 [Dichomitus squalens]	320	4	319	320	49.6875	3.12e-95
scaffold10.t59	EVM scaffold10.g59 scaffold10:189065-190519(-)	464	1	463	XP_007367566.1	galactose mutarotase-like protein [Dichomitus squalens LYAD-421 SS1] EJF59628.1 galactose mutarotase-like protein [Dichomitus squalens LYAD-421 SS1] TBU41394.1 galactose mutarotase-like protein [Dichomitus squalens]	485	1	485	487	80.2875	1.75e-282
scaffold10.t60	EVM scaffold10.g60 scaffold10:192068-193478(+)	360	1	359	XP_007367564.1	aldolase [Dichomitus squalens LYAD-421 SS1] EJF59626.1 aldolase [Dichomitus squalens LYAD-421 SS1] TBU23360.1 aldolase [Dichomitus squalens] TBU41397.1 aldolase [Dichomitus squalens] TBU59761.1 aldolase [Dichomitus squalens]	359	1	359	359	88.5794	2.52e-224
scaffold10.t61	EVM scaffold10.g61 scaffold10:199851-200163(+)	85	1	84	TBU22467.1	high affinity methionine permease [Dichomitus squalens]	560	1	85	85	58.8235	4.45e-22
scaffold10.t62	EVM scaffold10.g62 scaffold10:200356-201371(-)	320	19	318	TBU23359.1	hypothetical protein BD311DRAFT_810801 [Dichomitus squalens]	312	12	311	301	72.4252	2.64e-151
scaffold10.t63	EVM scaffold10.g63 scaffold10:202701-204205(+)	466	1	459	TBU41400.1	hypothetical protein BD309DRAFT_898185 [Dichomitus squalens] TBU59764.1 hypothetical protein BD310DRAFT_368847 [Dichomitus squalens]	516	69	513	480	52.0833	3e-80
scaffold10.t64	EVM scaffold10.g64 scaffold10:205007-205688(-)	207	56	204	RDX45516.1	hypothetical protein OH76DRAFT_1387779 [Polyporus brumalis]	330	72	226	156	35.8974	4.42e-20
scaffold10.t65	EVM scaffold10.g65 scaffold10:205926-207059(-)	326	1	324	PIL29313.1	hypothetical protein GSI_09364 [Ganoderma sinense ZZ0214-1]	325	1	324	324	78.7037	1.45e-176
scaffold10.t66	EVM scaffold10.g66 scaffold10:207305-210092(-)	711	1	710	PIL29312.1	hypothetical protein GSI_09363 [Ganoderma sinense ZZ0214-1]	708	1	708	710	88.5915	0
scaffold10.t67	EVM scaffold10.g67 scaffold10:210415-211924(+)	352	4	351	PIL29311.1	transporter [Ganoderma sinense ZZ0214-1]	354	5	354	350	87.1429	9.18e-203
scaffold10.t69	EVM scaffold10.g69 scaffold10:215167-217668(-)	349	44	338	TBU42962.1	hypothetical protein BD309DRAFT_961735 [Dichomitus squalens]	351	29	335	309	50.1618	7.55e-83
scaffold10.t70	EVM scaffold10.g70 scaffold10:218329-221040(-)	576	1	575	XP_007368927.1	high affinity methionine permease [Dichomitus squalens LYAD-421 SS1] EJF58392.1 high affinity methionine permease [Dichomitus squalens LYAD-421 SS1]	557	1	557	576	71.0069	1.22e-301
scaffold10.t71	EVM scaffold10.g71 scaffold10:227413-228736(-)	357	1	356	PIL29318.1	hypothetical protein GSI_09369 [Ganoderma sinense ZZ0214-1]	367	1	367	367	85.0136	5.04e-216
scaffold10.t72	EVM scaffold10.g72 scaffold10:230817-231224(+)	114	11	111	RDX44595.1	CyP450 monooxygenase [Polyporus brumalis]	516	5	107	106	57.5472	2.04e-29
scaffold10.t73	EVM scaffold10.g73 scaffold10:231459-235950(-)	810	1	565	XP_007368927.1	high affinity methionine permease [Dichomitus squalens LYAD-421 SS1] EJF58392.1 high affinity methionine permease [Dichomitus squalens LYAD-421 SS1]	557	1	550	566	74.5583	3.88e-298
scaffold10.t74	EVM scaffold10.g74 scaffold10:239797-241298(-)	315	1	314	PIL29451.1	transporter [Ganoderma sinense ZZ0214-1]	314	1	314	314	90.7643	2.44e-213
scaffold10.t75	EVM scaffold10.g75 scaffold10:241937-243054(+)	245	1	242	PIL29452.1	hypothetical protein GSI_08394 [Ganoderma sinense ZZ0214-1]	275	27	268	243	86.0082	5.05e-144
scaffold10.t77	EVM scaffold10.g77 scaffold10:251554-255164(-)	1106	66	1104	TBU41480.1	hypothetical protein BD309DRAFT_868182 [Dichomitus squalens]	1037	1	1036	1049	73.7846	0
scaffold10.t78	EVM scaffold10.g78 scaffold10:255529-259049(-)	796	1	795	PIL29298.1	hypothetical protein GSI_09349 [Ganoderma sinense ZZ0214-1]	799	1	798	804	74.1294	0
scaffold10.t79	EVM scaffold10.g79 scaffold10:259444-260246(-)	210	1	209	PIL29297.1	hypothetical protein GSI_09348 [Ganoderma sinense ZZ0214-1]	210	1	210	210	82.8571	1.3e-94
scaffold10.t82	EVM scaffold10.g82 scaffold10:272387-276999(+)	1209	1	1206	PIL29268.1	transcription factor [Ganoderma sinense ZZ0214-1]	1249	1	1245	1260	72.1429	0
scaffold10.t84	EVM scaffold10.g84 scaffold10:287271-291654(-)	990	575	981	TBU51564.1	acetyl-CoA synthetase-like protein [Dichomitus squalens]	1053	643	1050	411	67.3966	1.15e-173
scaffold10.t85	EVM scaffold10.g85 scaffold10:292250-292748(+)	146	30	129	RDX41866.1	hypothetical protein OH76DRAFT_176614 [Polyporus brumalis]	228	118	217	100	37	1.06e-12
scaffold10.t86	EVM scaffold10.g86 scaffold10:293307-295434(-)	490	7	487	RDX44595.1	CyP450 monooxygenase [Polyporus brumalis]	516	3	513	511	60.274	1.85e-216
scaffold10.t87	EVM scaffold10.g87 scaffold10:296527-297972(-)	424	20	416	TBU51564.1	acetyl-CoA synthetase-like protein [Dichomitus squalens]	1053	653	1050	401	66.5835	1.72e-170
scaffold10.t88	EVM scaffold10.g88 scaffold10:300213-302581(+)	544	1	543	TBU41484.1	cytochrome P450 [Dichomitus squalens]	543	1	543	543	82.5046	0
scaffold10.t89	EVM scaffold10.g89 scaffold10:302966-304855(-)	523	6	516	TBU23421.1	hypothetical protein BD311DRAFT_810743 [Dichomitus squalens]	582	51	555	538	41.8216	3.85e-97
scaffold10.t90	EVM scaffold10.g90 scaffold10:305222-306706(-)	322	138	320	PIL29265.1	hypothetical protein GSI_09315 [Ganoderma sinense ZZ0214-1]	544	325	527	204	49.5098	2.68e-51
scaffold10.t91	EVM scaffold10.g91 scaffold10:307282-307985(-)	117	1	54	RXW14526.1	hypothetical protein EST38_g11328 [Candolleomyces aberdarensis]	82	1	54	54	87.037	2.26e-25
scaffold10.t92	EVM scaffold10.g92 scaffold10:309326-311258(+)	198	3	197	XP_007364099.1	SRF-TF-domain-containing protein [Dichomitus squalens LYAD-421 SS1] EJF63547.1 SRF-TF-domain-containing protein [Dichomitus squalens LYAD-421 SS1] TBU47430.1 SRF-TF-domain-containing protein [Dichomitus squalens]	340	2	114	197	46.1929	1.83e-26
scaffold10.t93	EVM scaffold10.g93 scaffold10:311763-317608(-)	1630	235	1613	PIL32614.1	transcription factor [Ganoderma sinense ZZ0214-1]	1528	1	1505	1548	66.2145	0
scaffold10.t94	EVM scaffold10.g94 scaffold10:319019-320038(-)	158	1	157	XP_007371296.1	uncharacterized protein DICSQDRAFT_94192 [Dichomitus squalens LYAD-421 SS1] EJF55947.1 hypothetical protein DICSQDRAFT_94192 [Dichomitus squalens LYAD-421 SS1] TBU23423.1 hypothetical protein BD311DRAFT_768448 [Dichomitus squalens] TBU42961.1 hypothetical protein BD309DRAFT_961733 [Dichomitus squalens] TBU59793.1 hypothetical protein BD310DRAFT_924208 [Dichomitus squalens]	159	1	159	159	63.522	6.58e-63
scaffold10.t95	EVM scaffold10.g95 scaffold10:320618-323030(+)	374	1	356	TBU42962.1	hypothetical protein BD309DRAFT_961735 [Dichomitus squalens]	351	1	350	357	67.507	3.22e-154
scaffold10.t96	EVM scaffold10.g96 scaffold10:323602-325543(-)	463	5	457	RDX44569.1	CyP450 monooxygenase [Polyporus brumalis]	520	58	508	453	59.6026	3.07e-204
scaffold10.t97	EVM scaffold10.g97 scaffold10:328793-329702(-)	175	113	170	KAG2086679.1	cytochrome P450 [Suillus cothurnatus]	510	298	355	58	60.3448	3.04e-14
scaffold10.t98	EVM scaffold10.g98 scaffold10:331270-332035(+)	233	14	226	PIL29260.1	hypothetical protein GSI_09310 [Ganoderma sinense ZZ0214-1]	208	1	193	215	51.1628	2.93e-60
scaffold10.t99	EVM scaffold10.g99 scaffold10:332267-334569(-)	520	1	519	VWO99499.1	N/A [Ganoderma boninense]	521	1	521	521	78.8868	6.49e-313
scaffold10.t100	EVM scaffold10.g100 scaffold10:337585-338857(+)	208	1	206	RDX44595.1	CyP450 monooxygenase [Polyporus brumalis]	516	161	461	301	40.5316	5.47e-57
scaffold10.t101	EVM scaffold10.g101 scaffold10:339964-342105(+)	532	5	531	PIL29257.1	cytochrome P450 [Ganoderma sinense ZZ0214-1]	532	5	532	528	81.0606	0
scaffold10.t102	EVM scaffold10.g102 scaffold10:342319-344228(-)	483	1	478	XP_007371305.1	CNDP dipeptidase [Dichomitus squalens LYAD-421 SS1] EJF55956.1 CNDP dipeptidase [Dichomitus squalens LYAD-421 SS1] TBU23435.1 CNDP dipeptidase [Dichomitus squalens] TBU42973.1 CNDP dipeptidase [Dichomitus squalens] TBU59804.1 CNDP dipeptidase [Dichomitus squalens]	480	1	478	478	76.569	1.46e-273
scaffold10.t103	EVM scaffold10.g103 scaffold10:345659-348102(-)	481	1	480	PIL29255.1	hypothetical protein GSI_09305 [Ganoderma sinense ZZ0214-1]	480	1	480	480	89.7917	0
scaffold10.t104	EVM scaffold10.g104 scaffold10:348737-349597(+)	241	4	227	PIL33747.1	hypothetical protein GSI_04372 [Ganoderma sinense ZZ0214-1]	500	167	426	265	64.9057	1.29e-90
scaffold10.t105	EVM scaffold10.g105 scaffold10:349857-350129(+)	74	1	62	PIL32735.1	hypothetical protein GSI_04850 [Ganoderma sinense ZZ0214-1]	506	385	462	78	60.2564	1.58e-17
scaffold10.t106	EVM scaffold10.g106 scaffold10:352683-353734(-)	271	5	266	PIL33333.1	hypothetical protein GSI_04784 [Ganoderma sinense ZZ0214-1]	1129	483	763	282	37.234	2.47e-39
scaffold10.t109	EVM scaffold10.g109 scaffold10:357943-361366(-)	955	1	931	VWP02331.1	Chitin synthase (EC [Ganoderma boninense]	825	1	807	947	40.9715	7.29e-196
scaffold10.t110	EVM scaffold10.g110 scaffold10:362074-367638(-)	961	437	897	PIL36998.1	hypothetical protein GSI_00690 [Ganoderma sinense ZZ0214-1]	463	10	436	465	35.6989	9.18e-71
scaffold10.t111	EVM scaffold10.g111 scaffold10:368175-368658(-)	95	1	75	PIL37720.1	hypothetical protein GSI_01414 [Ganoderma sinense ZZ0214-1]	312	1	75	75	93.3333	5.37e-40
scaffold10.t112	EVM scaffold10.g112 scaffold10:368827-370725(+)	434	206	401	TBU26745.1	hypothetical protein BD311DRAFT_808224 [Dichomitus squalens]	362	163	360	199	83.4171	4.47e-107
scaffold10.t113	EVM scaffold10.g113 scaffold10:370969-372368(-)	376	27	373	PIL36999.1	hypothetical protein GSI_00691 [Ganoderma sinense ZZ0214-1]	375	10	370	382	33.5079	5.38e-55
scaffold10.t114	EVM scaffold10.g114 scaffold10:372818-373317(+)	127	1	120	TBU40977.1	TFP11-domain-containing protein [Dichomitus squalens] TBU61753.1 TFP11-domain-containing protein [Dichomitus squalens]	974	292	440	149	65.1007	1.92e-43
scaffold10.t115	EVM scaffold10.g115 scaffold10:375353-378783(+)	824	1	266	VWO95420.1	Autophagy-related protein 11 [Ganoderma boninense]	276	1	266	268	51.4925	2.59e-84
scaffold10.t116	EVM scaffold10.g116 scaffold10:380590-384060(-)	816	245	806	VWP02330.1	SnodProt1, partial [Ganoderma boninense]	913	80	694	642	61.5265	5.96e-250
scaffold10.t117	EVM scaffold10.g117 scaffold10:385248-387361(+)	520	18	519	RDX44569.1	CyP450 monooxygenase [Polyporus brumalis]	520	17	515	503	45.328	9.94e-150
scaffold10.t118	EVM scaffold10.g118 scaffold10:388139-390473(+)	544	1	543	TBU59789.1	cytochrome P450 [Dichomitus squalens]	543	1	543	543	78.8214	0
scaffold10.t119	EVM scaffold10.g119 scaffold10:391171-392959(+)	541	1	540	TBU48022.1	nucleotide-binding domain-containing protein [Dichomitus squalens] TBU59424.1 nucleotide-binding domain-containing protein [Dichomitus squalens]	536	1	536	540	71.2963	1.18e-287
scaffold10.t120	EVM scaffold10.g120 scaffold10:393863-398092(+)	840	7	835	KIJ26836.1	hypothetical protein M422DRAFT_785116 [Sphaerobolus stellatus SS14]	1004	122	996	884	40.1584	6.89e-216
scaffold10.t121	EVM scaffold10.g121 scaffold10:398494-400587(-)	523	4	520	PIL29249.1	cytochrome P450 [Ganoderma sinense ZZ0214-1]	523	3	518	517	78.1431	2.27e-305
scaffold10.t122	EVM scaffold10.g122 scaffold10:402647-404272(+)	295	3	283	PIL27906.1	MFS general substrate transporter [Ganoderma sinense ZZ0214-1]	435	58	408	351	59.2593	1.53e-129
scaffold10.t123	EVM scaffold10.g123 scaffold10:404685-406773(-)	524	4	521	PIL29249.1	cytochrome P450 [Ganoderma sinense ZZ0214-1]	523	3	518	518	82.0463	0
scaffold10.t124	EVM scaffold10.g124 scaffold10:408869-409816(+)	263	1	259	PIL29250.1	hypothetical protein GSI_09299 [Ganoderma sinense ZZ0214-1]	507	214	491	278	74.8201	2.59e-143
scaffold10.t125	EVM scaffold10.g125 scaffold10:412846-414947(+)	523	4	520	PIL29249.1	cytochrome P450 [Ganoderma sinense ZZ0214-1]	523	3	518	517	80.2708	2.25e-312
scaffold10.t126	EVM scaffold10.g126 scaffold10:417263-421240(-)	719	1	373	XP_007368532.1	norsolorinic acid reductase [Dichomitus squalens LYAD-421 SS1] EJF58699.1 norsolorinic acid reductase [Dichomitus squalens LYAD-421 SS1]	379	1	373	373	78.0161	1.67e-218
scaffold10.t127	EVM scaffold10.g127 scaffold10:422140-424117(-)	477	1	476	PIL29248.1	cytochrome P450 [Ganoderma sinense ZZ0214-1]	533	55	533	488	61.8852	3.6e-200
scaffold10.t128	EVM scaffold10.g128 scaffold10:426898-429409(-)	597	63	579	PIL29142.1	cytochrome P450 [Ganoderma sinense ZZ0214-1]	516	1	516	517	66.7311	1.54e-264
scaffold10.t130	EVM scaffold10.g130 scaffold10:431901-434211(-)	498	1	496	PIL29246.1	cytochrome P450 [Ganoderma sinense ZZ0214-1]	539	43	538	496	81.6532	4.44e-298
scaffold10.t131	EVM scaffold10.g131 scaffold10:438044-440155(-)	426	4	419	TBU46210.1	fatty acid desaturase-domain-containing protein [Dichomitus squalens]	428	12	427	416	85.5769	2.51e-281
scaffold10.t132	EVM scaffold10.g132 scaffold10:441375-443227(-)	430	1	429	TBU46211.1	AB-hydrolase YheT [Dichomitus squalens]	467	37	467	431	77.9582	1.39e-254
scaffold10.t133	EVM scaffold10.g133 scaffold10:445614-445849(+)	64	11	61	RPD53776.1	Arginase/deacetylase [Lentinus tigrinus ALCF2SS1-6] RPD70550.1 Arginase/deacetylase [Lentinus tigrinus ALCF2SS1-7]	398	263	313	51	68.6275	4.1e-18
scaffold10.t134	EVM scaffold10.g134 scaffold10:447166-449440(+)	476	1	462	PIL29230.1	hypothetical protein GSI_09279 [Ganoderma sinense ZZ0214-1]	457	1	443	467	64.0257	7.89e-183
scaffold10.t135	EVM scaffold10.g135 scaffold10:450986-453146(+)	535	8	523	PIL29142.1	cytochrome P450 [Ganoderma sinense ZZ0214-1]	516	1	516	516	68.2171	2.42e-271
scaffold10.t136	EVM scaffold10.g136 scaffold10:455061-457623(+)	682	10	674	PIL25379.1	transcription factor [Ganoderma sinense ZZ0214-1]	841	165	836	695	51.0791	5.8e-225
scaffold10.t137	EVM scaffold10.g137 scaffold10:458280-460369(-)	661	1	642	TBU32617.1	heterokaryon incompatibility protein-domain-containing protein [Dichomitus squalens]	683	1	633	651	49.9232	6.15e-187
scaffold10.t138	EVM scaffold10.g138 scaffold10:463541-464319(-)	246	1	244	PIL33576.1	hypothetical protein GSI_04199 [Ganoderma sinense ZZ0214-1]	349	91	348	258	71.7054	1.08e-125
scaffold10.t139	EVM scaffold10.g139 scaffold10:464356-467979(-)	1191	1	1190	PIL29151.1	transcription factor [Ganoderma sinense ZZ0214-1]	1482	1	1210	1224	69.5261	0
scaffold10.t140	EVM scaffold10.g140 scaffold10:469430-470549(+)	194	1	186	PIL29318.1	hypothetical protein GSI_09369 [Ganoderma sinense ZZ0214-1]	367	52	306	255	54.5098	3.02e-72
scaffold10.t141	EVM scaffold10.g141 scaffold10:471484-473107(-)	337	91	284	TFK88510.1	erylysin B [Polyporus arcularius HHB13444]	497	220	437	219	60.274	2.86e-79
scaffold10.t142	EVM scaffold10.g142 scaffold10:473883-476514(-)	670	12	265	TBU31226.1	hypothetical protein BD311DRAFT_657227 [Dichomitus squalens]	635	56	283	265	33.5849	8.43e-25
scaffold10.t143	EVM scaffold10.g143 scaffold10:477014-479412(-)	606	1	422	TBU61472.1	hypothetical protein BD310DRAFT_975101 [Dichomitus squalens]	502	80	489	440	37.9545	1.04e-60
scaffold10.t144	EVM scaffold10.g144 scaffold10:480068-482407(-)	745	1	741	TBU51877.1	hypothetical protein BD310DRAFT_276780 [Dichomitus squalens]	790	1	744	746	63.2708	0
scaffold10.t145	EVM scaffold10.g145 scaffold10:484703-488703(+)	1149	218	1148	XP_007371316.1	uncharacterized protein DICSQDRAFT_150671 [Dichomitus squalens LYAD-421 SS1] EJF55967.1 hypothetical protein DICSQDRAFT_150671 [Dichomitus squalens LYAD-421 SS1]	916	2	913	932	72.2103	0
scaffold10.t146	EVM scaffold10.g146 scaffold10:489008-490445(+)	245	33	80	OBZ75208.1	O-methylsterigmatocystin oxidoreductase [Grifola frondosa]	249	106	154	49	63.2653	6.06e-09
scaffold10.t147	EVM scaffold10.g147 scaffold10:490819-492786(+)	533	1	230	TBU22990.1	NAD(P)-binding protein [Dichomitus squalens]	319	44	269	230	74.7826	4.63e-104
scaffold10.t149	EVM scaffold10.g149 scaffold10:499417-501664(-)	674	3	673	TBU24271.1	hypothetical protein BD311DRAFT_672115 [Dichomitus squalens]	664	1	664	683	69.8389	0
scaffold10.t150	EVM scaffold10.g150 scaffold10:502218-503223(-)	243	1	239	PIL29233.1	hypothetical protein GSI_09282 [Ganoderma sinense ZZ0214-1]	248	1	245	247	59.1093	6.67e-76
scaffold10.t151	EVM scaffold10.g151 scaffold10:503553-505556(+)	517	1	516	TBU59827.1	RNA polymerase Rpc34 subunit-domain-containing protein [Dichomitus squalens]	513	1	513	516	89.1473	1.73e-196
scaffold10.t152	EVM scaffold10.g152 scaffold10:506699-537274(-)	554	13	551	PIL29242.1	cytochrome P450 [Ganoderma sinense ZZ0214-1]	556	16	555	540	80.9259	0
scaffold10.t153	EVM scaffold10.g153 scaffold10:538150-540965(+)	682	5	681	XP_007365579.1	zinc finger dihydrouridine synthase [Dichomitus squalens LYAD-421 SS1] EJF61878.1 zinc finger dihydrouridine synthase [Dichomitus squalens LYAD-421 SS1]	687	2	687	687	82.0961	0
scaffold10.t154	EVM scaffold10.g154 scaffold10:541184-543858(-)	684	1	682	PIL29240.1	hypothetical protein GSI_09289 [Ganoderma sinense ZZ0214-1]	679	1	677	686	77.4052	0
scaffold10.t155	EVM scaffold10.g155 scaffold10:544613-546812(-)	680	1	679	PIL29239.1	hypothetical protein GSI_09288 [Ganoderma sinense ZZ0214-1]	679	1	679	680	87.9412	0
scaffold10.t156	EVM scaffold10.g156 scaffold10:547337-549665(-)	472	1	471	PIL29238.1	hypothetical protein GSI_09287 [Ganoderma sinense ZZ0214-1]	471	1	471	471	94.6921	0
scaffold10.t157	EVM scaffold10.g157 scaffold10:552898-555155(+)	384	86	372	PIL29237.1	hypothetical protein GSI_09286 [Ganoderma sinense ZZ0214-1]	306	15	296	287	64.1115	4.79e-116
scaffold10.t158	EVM scaffold10.g158 scaffold10:556038-557129(+)	283	1	278	XP_007371716.1	uncharacterized protein DICSQDRAFT_114088 [Dichomitus squalens LYAD-421 SS1] EJF55544.1 hypothetical protein DICSQDRAFT_114088 [Dichomitus squalens LYAD-421 SS1]	278	1	271	278	50.7194	3.05e-84
scaffold10.t159	EVM scaffold10.g159 scaffold10:557523-558130(-)	179	2	178	TBU39667.1	carbonic anhydrase [Dichomitus squalens]	180	4	180	177	55.9322	7.59e-65
scaffold10.t160	EVM scaffold10.g160 scaffold10:560626-564056(-)	772	269	567	TBU36963.1	hypothetical protein BD309DRAFT_995345 [Dichomitus squalens] TBU58037.1 hypothetical protein BD310DRAFT_948949 [Dichomitus squalens]	421	16	329	316	48.1013	3.36e-82
scaffold10.t161	EVM scaffold10.g161 scaffold10:564603-570354(+)	1344	220	1343	TBU53092.1	hypothetical protein BD310DRAFT_981403 [Dichomitus squalens]	1197	11	1197	1196	58.1104	0
scaffold10.t162	EVM scaffold10.g162 scaffold10:571140-573464(+)	554	1	551	PIL29242.1	cytochrome P450 [Ganoderma sinense ZZ0214-1]	556	1	555	555	80.7207	0
scaffold10.t163	EVM scaffold10.g163 scaffold10:574210-576209(-)	378	1	377	TBU24280.1	GDP-mannose 4,6-dehydratase [Dichomitus squalens] TBU46201.1 GDP-mannose 4,6-dehydratase [Dichomitus squalens] TBU59843.1 GDP-mannose 4,6-dehydratase [Dichomitus squalens]	377	1	377	377	95.2255	3.78e-267
scaffold10.t164	EVM scaffold10.g164 scaffold10:577006-580286(+)	716	1	319	TBU46200.1	epimerase-domain-containing protein [Dichomitus squalens] TBU59842.1 epimerase-domain-containing protein [Dichomitus squalens]	328	1	319	319	95.6113	2.97e-222
scaffold10.t165	EVM scaffold10.g165 scaffold10:581959-582906(+)	247	1	246	PIL29226.1	hypothetical protein GSI_09275 [Ganoderma sinense ZZ0214-1]	369	125	369	246	83.3333	2.18e-137
scaffold10.t166	EVM scaffold10.g166 scaffold10:583331-585059(+)	513	41	512	TBU30027.1	hypothetical protein BD311DRAFT_755654 [Dichomitus squalens]	1433	935	1433	512	57.8125	7.76e-120
scaffold10.t167	EVM scaffold10.g167 scaffold10:585830-586779(+)	295	1	294	PIL22718.1	transcription factor [Ganoderma sinense ZZ0214-1]	321	1	321	327	43.7309	1.45e-50
scaffold10.t168	EVM scaffold10.g168 scaffold10:588218-590200(-)	501	1	500	VWO95115.1	N/A [Ganoderma boninense]	533	1	500	500	75.6	2.69e-289
scaffold10.t169	EVM scaffold10.g169 scaffold10:592262-596170(+)	1020	357	981	TBU46196.1	heterokaryon incompatibility protein-domain-containing protein [Dichomitus squalens]	706	27	638	644	49.3789	7e-182
scaffold10.t170	EVM scaffold10.g170 scaffold10:596836-597978(-)	199	16	178	TFK86050.1	hypothetical protein K466DRAFT_587586 [Polyporus arcularius HHB13444]	179	9	160	166	38.5542	2.74e-25
scaffold10.t171	EVM scaffold10.g171 scaffold10:598454-599244(-)	214	1	210	PIL29217.1	hypothetical protein GSI_09266 [Ganoderma sinense ZZ0214-1]	231	1	214	219	69.863	6.52e-89
scaffold10.t172	EVM scaffold10.g172 scaffold10:600278-600978(-)	92	1	91	OBZ66827.1	Cytochrome b-c1 complex subunit 8 [Grifola frondosa]	91	1	91	91	78.022	3.12e-48
scaffold10.t173	EVM scaffold10.g173 scaffold10:603282-604035(+)	212	1	211	PIL29215.1	hypothetical protein GSI_09264 [Ganoderma sinense ZZ0214-1]	226	1	226	226	70.354	4.44e-97
scaffold10.t174	EVM scaffold10.g174 scaffold10:604833-610732(+)	1660	1	1659	PIL29214.1	hypothetical protein GSI_09263 [Ganoderma sinense ZZ0214-1]	1677	1	1677	1677	90.2803	0
scaffold10.t175	EVM scaffold10.g175 scaffold10:611274-614663(+)	731	1	728	PIL27276.1	hypothetical protein GSI_10423 [Ganoderma sinense ZZ0214-1]	729	1	728	728	95.467	0
scaffold10.t176	EVM scaffold10.g176 scaffold10:615769-617377(+)	286	6	283	TBU46219.1	P-loop containing nucleoside triphosphate hydrolase protein [Dichomitus squalens]	1379	1069	1378	310	72.2581	7.36e-128
scaffold10.t177	EVM scaffold10.g177 scaffold10:617591-619586(+)	452	1	451	XP_007365550.1	aminoacylase 1-like protein 2 [Dichomitus squalens LYAD-421 SS1] EJF61849.1 aminoacylase 1-like protein 2 [Dichomitus squalens LYAD-421 SS1]	432	1	432	451	79.6009	1.48e-260
scaffold10.t178	EVM scaffold10.g178 scaffold10:620118-622320(+)	485	1	484	TBU24298.1	cytochrome P450 [Dichomitus squalens] TBU59828.1 cytochrome P450 [Dichomitus squalens]	545	47	545	499	81.3627	6.48e-316
scaffold10.t179	EVM scaffold10.g179 scaffold10:623047-627466(-)	1028	128	1027	PIL29211.1	Argonaute [Ganoderma sinense ZZ0214-1]	1038	139	1038	901	84.0178	0
scaffold10.t180	EVM scaffold10.g180 scaffold10:628060-631031(-)	772	5	771	PIL29210.1	hypothetical protein GSI_09259 [Ganoderma sinense ZZ0214-1]	836	78	836	770	87.013	0
scaffold10.t181	EVM scaffold10.g181 scaffold10:631740-634642(-)	530	5	526	PIL29209.1	ATP-binding cassette transporter [Ganoderma sinense ZZ0214-1]	1483	586	1481	899	39.4883	6.74e-140
scaffold10.t182	EVM scaffold10.g182 scaffold10:636294-637877(+)	443	39	427	OJT04967.1	hypothetical protein TRAPUB_4248 [Trametes pubescens]	458	47	446	411	49.8783	1.98e-107
scaffold10.t183	EVM scaffold10.g183 scaffold10:638776-640673(+)	481	7	448	TBU46221.1	monocarboxylate permease [Dichomitus squalens]	454	6	442	442	76.9231	8.98e-240
scaffold10.t184	EVM scaffold10.g184 scaffold10:641353-643465(-)	493	1	485	TBU43717.1	pyridoxal phosphate-dependent transferase [Dichomitus squalens]	487	1	485	485	82.8866	2.80e-310
scaffold10.t185	EVM scaffold10.g185 scaffold10:644861-647501(-)	708	29	707	TBU63377.1	hypothetical protein BD310DRAFT_944984 [Dichomitus squalens]	697	5	697	703	72.8307	0
scaffold10.t186	EVM scaffold10.g186 scaffold10:647686-648732(+)	271	1	269	VWP00285.1	Protein kinase domain-containing protein [Ganoderma boninense]	274	2	273	272	74.6324	6.17e-133
scaffold10.t187	EVM scaffold10.g187 scaffold10:649014-653590(-)	766	245	763	PIL29249.1	cytochrome P450 [Ganoderma sinense ZZ0214-1]	523	3	518	519	70.7129	8.91e-270
scaffold10.t188	EVM scaffold10.g188 scaffold10:661245-662905(+)	440	1	439	XP_007365539.1	MFS general substrate transporter [Dichomitus squalens LYAD-421 SS1] EJF61838.1 MFS general substrate transporter [Dichomitus squalens LYAD-421 SS1] TBU24693.1 MFS general substrate transporter [Dichomitus squalens] TBU43714.1 MFS general substrate transporter [Dichomitus squalens] TBU63379.1 MFS general substrate transporter [Dichomitus squalens]	495	1	495	497	69.0141	1.87e-224
scaffold10.t189	EVM scaffold10.g189 scaffold10:666989-670255(+)	571	1	452	TBU44744.1	hypothetical protein BD309DRAFT_919282 [Dichomitus squalens] TBU56036.1 hypothetical protein BD310DRAFT_883301, partial [Dichomitus squalens]	452	1	449	466	48.2833	2.37e-127
scaffold10.t190	EVM scaffold10.g190 scaffold10:673260-678923(+)	1702	208	1700	PIL29202.1	hypothetical protein GSI_09251 [Ganoderma sinense ZZ0214-1]	1488	6	1488	1533	74.2988	0
scaffold10.t191	EVM scaffold10.g191 scaffold10:679221-683473(-)	736	12	734	TBU24699.1	S-adenosyl-L-methionine-dependent methyltransferase [Dichomitus squalens]	783	65	782	729	84.7737	0
scaffold10.t192	EVM scaffold10.g192 scaffold10:684302-685451(+)	311	1	310	TBU43708.1	hypothetical protein BD309DRAFT_1019089 [Dichomitus squalens]	344	1	344	344	69.7674	1.77e-166
scaffold10.t193	EVM scaffold10.g193 scaffold10:686906-689955(-)	486	8	485	PIL29199.1	hypothetical protein GSI_09248 [Ganoderma sinense ZZ0214-1]	486	12	486	483	83.6439	4.04e-294
scaffold10.t194	EVM scaffold10.g194 scaffold10:690798-695818(+)	947	5	540	TBU24705.1	MFS general substrate transporter [Dichomitus squalens] TBU43705.1 MFS general substrate transporter [Dichomitus squalens]	546	11	546	536	86.9403	0
scaffold10.t195	EVM scaffold10.g195 scaffold10:696511-698402(+)	479	1	453	VWO95268.1	N/A [Ganoderma boninense]	506	1	461	462	85.2814	1.07e-142
scaffold10.t196	EVM scaffold10.g196 scaffold10:698701-700163(-)	461	1	457	TBU44744.1	hypothetical protein BD309DRAFT_919282 [Dichomitus squalens] TBU56036.1 hypothetical protein BD310DRAFT_883301, partial [Dichomitus squalens]	452	1	449	472	45.5508	2.35e-109
scaffold10.t198	EVM scaffold10.g198 scaffold10:703043-706555(-)	957	1	956	PIL29194.1	hypothetical protein GSI_09243 [Ganoderma sinense ZZ0214-1]	988	1	988	991	85.3683	0
scaffold10.t199	EVM scaffold10.g199 scaffold10:706766-708605(+)	591	1	589	TBU63404.1	GTP-binding protein Obg/CgtA [Dichomitus squalens]	597	1	596	596	82.2148	0
scaffold10.t200	EVM scaffold10.g200 scaffold10:708770-710824(-)	372	1	360	TBU43690.1	hypothetical protein BD309DRAFT_960000 [Dichomitus squalens]	357	1	346	362	77.6243	1.85e-187
scaffold10.t201	EVM scaffold10.g201 scaffold10:711377-713375(-)	303	1	302	PIL29191.1	hypothetical protein GSI_09240 [Ganoderma sinense ZZ0214-1]	365	1	365	369	66.1247	4.64e-153
scaffold10.t202	EVM scaffold10.g202 scaffold10:714545-716135(+)	364	1	363	XP_007365516.1	uncharacterized protein DICSQDRAFT_154995 [Dichomitus squalens LYAD-421 SS1] EJF61815.1 hypothetical protein DICSQDRAFT_154995 [Dichomitus squalens LYAD-421 SS1] TBU38300.1 hypothetical protein BD309DRAFT_972229 [Dichomitus squalens] TBU63412.1 hypothetical protein BD310DRAFT_916296 [Dichomitus squalens]	374	1	374	375	68.2667	6.92e-142
scaffold10.t203	EVM scaffold10.g203 scaffold10:717196-719708(-)	650	8	622	PIL29186.1	hypothetical protein GSI_09235 [Ganoderma sinense ZZ0214-1]	640	8	631	625	76.32	0
scaffold10.t204	EVM scaffold10.g204 scaffold10:720180-721672(+)	444	31	443	TBU63429.1	hypothetical protein BD310DRAFT_973541 [Dichomitus squalens]	417	2	417	419	52.0286	1.55e-134
scaffold10.t205	EVM scaffold10.g205 scaffold10:722292-724329(+)	555	1	554	XP_007365500.1	alpha/beta-hydrolase [Dichomitus squalens LYAD-421 SS1] EJF61799.1 alpha/beta-hydrolase [Dichomitus squalens LYAD-421 SS1]	547	1	547	554	81.769	0
scaffold10.t206	EVM scaffold10.g206 scaffold10:724999-727064(-)	610	1	608	TBU39674.1	hypothetical protein BD309DRAFT_969168 [Dichomitus squalens]	623	1	623	635	55.2756	8.71e-185
scaffold10.t207	EVM scaffold10.g207 scaffold10:727377-729068(+)	484	78	481	TFK89532.1	TPT-domain-containing protein [Polyporus arcularius HHB13444]	414	3	412	411	72.0195	1.3e-187
scaffold10.t208	EVM scaffold10.g208 scaffold10:729473-730929(-)	425	15	404	TBU39671.1	SET domain-containing protein [Dichomitus squalens]	566	149	541	393	62.0865	5.41e-156
scaffold10.t209	EVM scaffold10.g209 scaffold10:733302-734077(+)	179	3	143	TBU25751.1	hypothetical protein BD311DRAFT_490024 [Dichomitus squalens]	324	3	143	141	80.1418	1.94e-72
scaffold10.t210	EVM scaffold10.g210 scaffold10:735624-737097(+)	308	1	307	TBU25752.1	Molybdopterin binding protein [Dichomitus squalens]	306	1	306	307	87.2964	3.85e-188
scaffold10.t211	EVM scaffold10.g211 scaffold10:737894-743096(-)	1239	516	1187	PIL32562.1	hypothetical protein GSI_05265 [Ganoderma sinense ZZ0214-1]	767	27	706	698	50	1.93e-196
scaffold10.t212	EVM scaffold10.g212 scaffold10:744914-747422(-)	691	8	682	PIL29177.1	hypothetical protein GSI_09226 [Ganoderma sinense ZZ0214-1]	691	10	675	683	62.2255	1.67e-251
scaffold10.t213	EVM scaffold10.g213 scaffold10:747764-748973(-)	304	1	303	VWO98610.1	AGC/PDK1 protein kinase [Ganoderma boninense]	303	1	303	304	88.4868	5.58e-170
scaffold10.t214	EVM scaffold10.g214 scaffold10:749595-751935(+)	738	11	734	TBU63437.1	kinase-like domain-containing protein [Dichomitus squalens]	810	92	809	740	57.8378	1.73e-247
scaffold10.t215	EVM scaffold10.g215 scaffold10:752382-753719(+)	223	1	222	PIL29174.1	hypothetical protein GSI_09223 [Ganoderma sinense ZZ0214-1]	225	1	225	225	86.2222	6.14e-88
scaffold10.t216	EVM scaffold10.g216 scaffold10:760262-761834(+)	406	17	385	TBU25718.1	hypothetical protein BD311DRAFT_780124 [Dichomitus squalens]	412	1	362	373	58.9812	8.38e-136
scaffold10.t217	EVM scaffold10.g217 scaffold10:766211-767230(+)	321	1	320	PIL29164.1	hypothetical protein GSI_09213 [Ganoderma sinense ZZ0214-1]	320	1	320	320	90.625	3.64e-202
scaffold10.t219	EVM scaffold10.g219 scaffold10:769360-770026(+)	161	3	160	RPD67543.1	UPF0029-domain-containing protein [Lentinus tigrinus ALCF2SS1-6] RPD81469.1 UPF0029-domain-containing protein [Lentinus tigrinus ALCF2SS1-7]	376	222	376	158	72.7848	4.47e-69
scaffold10.t220	EVM scaffold10.g220 scaffold10:770188-771340(-)	342	6	341	TBU55539.1	hypothetical protein BD310DRAFT_684153 [Dichomitus squalens]	349	3	349	353	54.3909	2.31e-90
scaffold10.t221	EVM scaffold10.g221 scaffold10:776894-777807(+)	190	1	189	RPD61563.1	hypothetical protein L227DRAFT_545686 [Lentinus tigrinus ALCF2SS1-6] RPD76182.1 hypothetical protein L226DRAFT_485398 [Lentinus tigrinus ALCF2SS1-7]	189	1	189	189	92.5926	2.65e-123
scaffold10.t222	EVM scaffold10.g222 scaffold10:778489-780684(+)	539	1	531	TBU25726.1	permease for cytosine/purines, uracil, thiamine, allantoin-domain-containing protein [Dichomitus squalens] TBU63446.1 permease for cytosine/purines, uracil, thiamine, allantoin-domain-containing protein [Dichomitus squalens]	539	1	531	532	83.4586	0
scaffold10.t223	EVM scaffold10.g223 scaffold10:786790-790839(+)	1207	19	1206	PIL29170.1	transcription factor [Ganoderma sinense ZZ0214-1]	1197	1	1197	1222	72.0949	0
scaffold10.t224	EVM scaffold10.g224 scaffold10:792848-794893(+)	367	1	366	XP_007365490.1	endo-polygalacturonase PG1 [Dichomitus squalens LYAD-421 SS1] EJF61789.1 endo-polygalacturonase PG1 [Dichomitus squalens LYAD-421 SS1] TBU38980.1 endo-polygalacturonase PG1 [Dichomitus squalens] TBU63441.1 endo-polygalacturonase PG1 [Dichomitus squalens]	366	1	366	366	89.6175	3.32e-228
scaffold10.t226	EVM scaffold10.g226 scaffold10:795973-800023(+)	753	45	575	PIL29188.1	hypothetical protein GSI_09237 [Ganoderma sinense ZZ0214-1]	578	1	530	533	72.2326	1.54e-276
scaffold10.t227	EVM scaffold10.g227 scaffold10:800469-803710(-)	1027	1	1026	TBU25717.1	hypothetical protein BD311DRAFT_867275 [Dichomitus squalens]	1038	1	1038	1058	67.2023	0
scaffold10.t228	EVM scaffold10.g228 scaffold10:805347-807499(+)	542	2	541	TBU63454.1	RCC1/BLIP-II [Dichomitus squalens]	536	3	536	541	80.7763	4.07e-300
scaffold10.t229	EVM scaffold10.g229 scaffold10:807896-808930(-)	317	45	316	PIL29161.1	hypothetical protein GSI_09210 [Ganoderma sinense ZZ0214-1]	289	1	289	289	71.6263	3.73e-104
scaffold10.t230	EVM scaffold10.g230 scaffold10:809181-810386(+)	331	3	330	TBU25714.1	hypothetical protein BD311DRAFT_727300 [Dichomitus squalens]	321	1	321	329	81.7629	9.68e-180
scaffold10.t231	EVM scaffold10.g231 scaffold10:810899-812721(+)	462	1	461	TBU25712.1	P60-like protein [Dichomitus squalens]	460	1	460	461	79.6095	2.51e-231
scaffold10.t232	EVM scaffold10.g232 scaffold10:814649-815113(+)	115	1	114	PIL29158.1	hypothetical protein GSI_09207 [Ganoderma sinense ZZ0214-1]	114	1	114	114	98.2456	4.76e-74
scaffold10.t233	EVM scaffold10.g233 scaffold10:815610-816866(+)	300	1	299	TBU41099.1	2-phosphoglycolate phosphatase [Dichomitus squalens]	299	1	299	299	92.9766	1.02e-202
scaffold10.t234	EVM scaffold10.g234 scaffold10:817029-818209(-)	304	1	303	TBU25709.1	GPI biosynthesis protein family Pig-F-domain-containing protein [Dichomitus squalens]	306	1	306	307	73.2899	1.8e-155
scaffold10.t235	EVM scaffold10.g235 scaffold10:819949-822032(-)	561	30	559	PIL29155.1	hypothetical protein GSI_09204 [Ganoderma sinense ZZ0214-1]	533	2	532	536	66.4179	8.19e-238
scaffold10.t236	EVM scaffold10.g236 scaffold10:824799-825905(-)	251	24	200	PIL29154.1	transcription factor [Ganoderma sinense ZZ0214-1]	230	38	214	178	92.1348	5.7e-104
scaffold10.t237	EVM scaffold10.g237 scaffold10:831020-832067(-)	211	1	209	PIL29153.1	hypothetical protein GSI_09202 [Ganoderma sinense ZZ0214-1]	211	1	209	209	78.9474	2.33e-123
scaffold10.t239	EVM scaffold10.g239 scaffold10:836996-839088(-)	605	1	604	QDK64622.1	NADPH oxidase b [Ganoderma lucidum]	604	1	604	604	91.5563	0
scaffold10.t240	EVM scaffold10.g240 scaffold10:839994-842620(-)	423	1	415	XP_007365469.1	pectin lyase-like protein [Dichomitus squalens LYAD-421 SS1] EJF61768.1 pectin lyase-like protein [Dichomitus squalens LYAD-421 SS1] TBU41088.1 pectin lyase-like protein [Dichomitus squalens]	417	1	414	415	85.5422	7.12e-273
scaffold10.t241	EVM scaffold10.g241 scaffold10:843293-849614(+)	1750	69	1749	TBU25699.1	multidrug resistance-associated ABC transporter [Dichomitus squalens]	1675	1	1675	1694	83.8843	0
scaffold10.t242	EVM scaffold10.g242 scaffold10:849958-851013(-)	329	1	328	TBU25698.1	hypothetical protein BD311DRAFT_699751 [Dichomitus squalens]	300	1	300	339	42.4779	1.66e-42
scaffold10.t244	EVM scaffold10.g244 scaffold10:853748-858847(+)	1574	157	1573	OJT04974.1	Transposon Ty3-G Gag-Pol polyprotein [Trametes pubescens]	1784	223	1662	1481	53.2748	0
scaffold10.t245	EVM scaffold10.g245 scaffold10:859352-860983(-)	431	36	408	PIL30768.1	hypothetical protein GSI_06936 [Ganoderma sinense ZZ0214-1]	671	42	406	387	33.3333	5.43e-44
scaffold10.t246	EVM scaffold10.g246 scaffold10:861478-863043(+)	110	1	108	PIL29144.1	hypothetical protein GSI_09193 [Ganoderma sinense ZZ0214-1]	213	1	111	111	53.1532	1e-27
scaffold10.t247	EVM scaffold10.g247 scaffold10:863538-865213(-)	473	1	433	PIL29146.1	hypothetical protein GSI_09195 [Ganoderma sinense ZZ0214-1]	611	117	547	462	39.3939	1.31e-68
scaffold10.t248	EVM scaffold10.g248 scaffold10:865440-866216(-)	240	31	192	PIL30768.1	hypothetical protein GSI_06936 [Ganoderma sinense ZZ0214-1]	671	40	198	162	43.2099	5.99e-34
scaffold10.t249	EVM scaffold10.g249 scaffold10:866817-867587(+)	222	18	221	PIL29144.1	hypothetical protein GSI_09193 [Ganoderma sinense ZZ0214-1]	213	10	213	205	60	9.52e-82
scaffold10.t250	EVM scaffold10.g250 scaffold10:868231-868901(-)	140	1	139	PIL26717.1	hypothetical protein GSI_11196 [Ganoderma sinense ZZ0214-1]	139	1	139	139	88.4892	7.78e-85
scaffold10.t251	EVM scaffold10.g251 scaffold10:869256-871914(+)	716	1	715	PIL26718.1	ATP-binding cassette transporter [Ganoderma sinense ZZ0214-1]	713	1	713	715	86.993	0
scaffold10.t252	EVM scaffold10.g252 scaffold10:873997-875772(+)	440	1	439	XP_007365431.1	cytochrome P450 [Dichomitus squalens LYAD-421 SS1] EJF61730.1 cytochrome P450 [Dichomitus squalens LYAD-421 SS1]	472	1	439	439	70.1595	4.11e-239
scaffold10.t253	EVM scaffold10.g253 scaffold10:876070-880376(-)	909	382	908	TBU24746.1	cytochrome P450 [Dichomitus squalens]	527	1	526	527	63.5674	2.5e-243
scaffold10.t254	EVM scaffold10.g254 scaffold10:881387-881975(-)	175	1	174	TBU25693.1	cyclophilin-like domain-containing protein [Dichomitus squalens]	174	1	174	174	88.5057	4.17e-115
scaffold10.t255	EVM scaffold10.g255 scaffold10:882856-884452(+)	283	1	282	TFK92576.1	hypothetical protein K466DRAFT_539634 [Polyporus arcularius HHB13444]	275	1	275	285	72.2807	4.8e-131
scaffold10.t256	EVM scaffold10.g256 scaffold10:886959-887675(-)	160	1	98	XP_007365460.1	uncharacterized protein DICSQDRAFT_136277 [Dichomitus squalens LYAD-421 SS1] EJF61759.1 hypothetical protein DICSQDRAFT_136277 [Dichomitus squalens LYAD-421 SS1]	161	1	98	98	83.6735	4.52e-45
scaffold10.t257	EVM scaffold10.g257 scaffold10:888484-889245(+)	127	1	126	PIL29137.1	hypothetical protein GSI_09186 [Ganoderma sinense ZZ0214-1]	126	1	126	126	90.4762	5.09e-77
scaffold10.t258	EVM scaffold10.g258 scaffold10:889750-890014(-)	77	4	63	XP_007365430.1	Phosphotyrosyl phosphatase activator [Dichomitus squalens LYAD-421 SS1] EJF61729.1 Phosphotyrosyl phosphatase activator [Dichomitus squalens LYAD-421 SS1]	396	15	74	60	78.3333	1.06e-20
scaffold10.t259	EVM scaffold10.g259 scaffold10:890183-894092(+)	1068	31	201	PIL29105.1	hypothetical protein GSI_09153 [Ganoderma sinense ZZ0214-1]	186	6	179	174	82.7586	2.59e-85
scaffold10.t260	EVM scaffold10.g260 scaffold10:895562-898003(-)	618	1	610	XP_007365437.1	multicopper oxidase [Dichomitus squalens LYAD-421 SS1] EJF61736.1 multicopper oxidase [Dichomitus squalens LYAD-421 SS1]	608	1	607	610	81.9672	0
scaffold10.t262	EVM scaffold10.g262 scaffold10:901537-908419(+)	1912	1	1911	PIL29114.1	hypothetical protein GSI_09162 [Ganoderma sinense ZZ0214-1]	1913	1	1913	1915	91.8538	0
scaffold10.t263	EVM scaffold10.g263 scaffold10:911325-916427(+)	1508	1	1507	PIL29236.1	ATP-binding cassette transporter [Ganoderma sinense ZZ0214-1]	1517	1	1517	1520	80.7895	0
scaffold10.t264	EVM scaffold10.g264 scaffold10:916771-918719(-)	438	1	437	PIL29128.1	hypothetical protein GSI_09176 [Ganoderma sinense ZZ0214-1]	429	1	429	439	81.7768	7.83e-240
scaffold10.t265	EVM scaffold10.g265 scaffold10:919070-923954(-)	1220	6	1219	THH28861.1	hypothetical protein EUX98_g5327 [Antrodiella citrinella]	1173	3	1173	1223	70.973	0
scaffold10.t266	EVM scaffold10.g266 scaffold10:925821-928807(-)	633	1	632	TBU44090.1	hypothetical protein BD309DRAFT_959148 [Dichomitus squalens]	632	1	632	632	86.5506	0
scaffold10.t267	EVM scaffold10.g267 scaffold10:929232-932175(+)	698	1	697	PIL29123.1	hypothetical protein GSI_09171 [Ganoderma sinense ZZ0214-1]	716	1	716	718	77.8552	0
scaffold10.t268	EVM scaffold10.g268 scaffold10:932975-935248(-)	549	1	523	PIL29117.1	MFS general substrate transporter [Ganoderma sinense ZZ0214-1]	539	1	529	529	89.225	0
scaffold10.t270	EVM scaffold10.g270 scaffold10:937997-940012(+)	463	1	446	TBU24746.1	cytochrome P450 [Dichomitus squalens]	527	1	495	495	56.9697	2.26e-203
scaffold10.t271	EVM scaffold10.g271 scaffold10:940661-941626(-)	258	1	257	TBU32301.1	hypothetical protein BD311DRAFT_27598 [Dichomitus squalens]	258	1	258	259	75.6757	7.63e-96
scaffold10.t272	EVM scaffold10.g272 scaffold10:943030-945098(+)	536	1	499	TBU24746.1	cytochrome P450 [Dichomitus squalens]	527	1	495	499	61.9238	9.54e-229
scaffold10.t273	EVM scaffold10.g273 scaffold10:946074-946962(-)	215	20	196	RPD55990.1	hypothetical protein L227DRAFT_579206 [Lentinus tigrinus ALCF2SS1-6]	270	20	190	178	46.6292	3.67e-46
scaffold10.t274	EVM scaffold10.g274 scaffold10:948106-950314(-)	542	14	521	PIL29117.1	MFS general substrate transporter [Ganoderma sinense ZZ0214-1]	539	22	530	509	79.7642	3.05e-291
scaffold10.t275	EVM scaffold10.g275 scaffold10:951730-953306(-)	433	1	422	TBU44094.1	hypothetical protein BD309DRAFT_959159 [Dichomitus squalens]	375	1	366	433	35.7968	1.9e-66
scaffold10.t276	EVM scaffold10.g276 scaffold10:955282-957103(-)	299	14	280	OSD07864.1	hypothetical protein PYCCODRAFT_359075 [Trametes coccinea BRFM310]	313	14	282	270	46.2963	6.19e-70
scaffold10.t277	EVM scaffold10.g277 scaffold10:958485-960563(-)	529	1	524	RPD61612.1	cytochrome P450 [Lentinus tigrinus ALCF2SS1-6] RPD76137.1 cytochrome P450 [Lentinus tigrinus ALCF2SS1-7]	532	1	522	524	59.1603	9.3e-231
scaffold10.t278	EVM scaffold10.g278 scaffold10:962601-966997(-)	934	1	908	KIJ26836.1	hypothetical protein M422DRAFT_785116 [Sphaerobolus stellatus SS14]	1004	90	987	918	39.7603	9.87e-228
scaffold10.t280	EVM scaffold10.g280 scaffold10:972886-974774(+)	409	29	390	PIL25690.1	hypothetical protein GSI_11440 [Ganoderma sinense ZZ0214-1]	565	79	557	481	50.3119	2.2e-145
scaffold10.t281	EVM scaffold10.g281 scaffold10:975314-977916(-)	539	255	437	PIL33803.1	hypothetical protein GSI_04428 [Ganoderma sinense ZZ0214-1]	313	166	313	191	33.5079	6.1e-16
scaffold10.t282	EVM scaffold10.g282 scaffold10:983963-985301(-)	337	1	334	PIL29130.1	transporter [Ganoderma sinense ZZ0214-1]	331	1	330	334	87.4251	1.99e-199
scaffold10.t283	EVM scaffold10.g283 scaffold10:986340-988265(-)	508	1	507	TBU63489.1	capsular associated protein [Dichomitus squalens]	508	1	508	508	92.7165	0
scaffold10.t284	EVM scaffold10.g284 scaffold10:988743-991621(+)	583	1	582	PIL29132.1	hypothetical protein GSI_09181 [Ganoderma sinense ZZ0214-1]	581	1	581	582	89.8625	0
scaffold10.t285	EVM scaffold10.g285 scaffold10:992343-996429(-)	751	314	750	PIL29143.1	hypothetical protein GSI_09192 [Ganoderma sinense ZZ0214-1]	555	122	555	446	67.713	1.83e-208
scaffold10.t286	EVM scaffold10.g286 scaffold10:996957-998724(+)	440	1	432	XP_007365431.1	cytochrome P450 [Dichomitus squalens LYAD-421 SS1] EJF61730.1 cytochrome P450 [Dichomitus squalens LYAD-421 SS1]	472	1	440	440	71.3636	5.02e-240
scaffold10.t287	EVM scaffold10.g287 scaffold10:1000262-1001878(-)	496	1	495	QRV99785.1	hypothetical protein RhiJN_27804 [Ceratobasidium sp. AG-Ba]	538	1	538	538	70.2602	1.08e-267
scaffold10.t289	EVM scaffold10.g289 scaffold10:1006563-1007864(+)	397	13	298	PIL33803.1	hypothetical protein GSI_04428 [Ganoderma sinense ZZ0214-1]	313	80	306	289	37.3702	1.7e-33
scaffold10.t290	EVM scaffold10.g290 scaffold10:1008313-1009538(+)	373	28	359	PIL34617.1	hypothetical protein GSI_03396 [Ganoderma sinense ZZ0214-1]	601	18	398	403	49.1315	2.59e-108
scaffold10.t291	EVM scaffold10.g291 scaffold10:1011262-1015907(+)	1473	1	1472	VWP02398.1	Chitin synthase 8 (EC (Chitin-UDP acetyl-glucosaminyl transferase 8) (Myosin chitin synthase 1) [Ganoderma boninense]	1477	1	1477	1479	88.4381	0
scaffold10.t292	EVM scaffold10.g292 scaffold10:1016460-1019060(+)	528	60	516	TBU24932.1	phospholipase D/nuclease [Dichomitus squalens]	658	187	657	473	61.7336	1.71e-202
scaffold10.t293	EVM scaffold10.g293 scaffold10:1019598-1020857(-)	390	3	284	PIL33803.1	hypothetical protein GSI_04428 [Ganoderma sinense ZZ0214-1]	313	86	306	284	40.493	1.2e-39
scaffold10.t295	EVM scaffold10.g295 scaffold10:1025284-1026787(-)	468	3	367	PIL33803.1	hypothetical protein GSI_04428 [Ganoderma sinense ZZ0214-1]	313	5	306	369	40.6504	9.18e-62
scaffold10.t296	EVM scaffold10.g296 scaffold10:1027526-1028524(-)	191	37	189	PIL29004.1	hypothetical protein GSI_09051 [Ganoderma sinense ZZ0214-1]	765	253	401	155	49.0323	9.23e-33
scaffold10.t297	EVM scaffold10.g297 scaffold10:1029389-1033109(-)	612	1	316	PIL22579.1	hypothetical protein GSI_15268 [Ganoderma sinense ZZ0214-1]	664	281	587	316	85.443	2.06e-143
scaffold10.t298	EVM scaffold10.g298 scaffold10:1035088-1036601(-)	485	1	484	PIL37705.1	hypothetical protein GSI_01399 [Ganoderma sinense ZZ0214-1]	481	1	481	502	64.9402	1.25e-204
scaffold10.t299	EVM scaffold10.g299 scaffold10:1037456-1038538(-)	292	10	289	PIL29004.1	hypothetical protein GSI_09051 [Ganoderma sinense ZZ0214-1]	765	4	303	303	52.1452	1.41e-98
scaffold10.t301	EVM scaffold10.g301 scaffold10:1043166-1043705(-)	142	2	106	XP_008045686.1	hypothetical protein TRAVEDRAFT_137409 [Trametes versicolor FP-101664 SS1] EIW51437.1 hypothetical protein TRAVEDRAFT_137409 [Trametes versicolor FP-101664 SS1]	202	79	183	105	69.5238	2.42e-46
scaffold10.t302	EVM scaffold10.g302 scaffold10:1043742-1046429(-)	877	1	876	OJT12362.1	Transposon Tf2-12 polyprotein, partial [Trametes pubescens]	2092	1045	1954	910	67.3626	0
scaffold10.t303	EVM scaffold10.g303 scaffold10:1046475-1046687(-)	60	4	57	XP_008045823.1	hypothetical protein TRAVEDRAFT_80274, partial [Trametes versicolor FP-101664 SS1] EIW51291.1 hypothetical protein TRAVEDRAFT_80274, partial [Trametes versicolor FP-101664 SS1]	97	22	86	65	64.6154	4.26e-18
scaffold10.t304	EVM scaffold10.g304 scaffold10:1047217-1049811(-)	832	162	827	XP_008045800.1	hypothetical protein TRAVEDRAFT_54667 [Trametes versicolor FP-101664 SS1] EIW51315.1 hypothetical protein TRAVEDRAFT_54667 [Trametes versicolor FP-101664 SS1]	946	21	733	726	50.2755	1.62e-211
scaffold10.t305	EVM scaffold10.g305 scaffold10:1052536-1053448(-)	211	15	125	TBU22741.1	hypothetical protein BD311DRAFT_782153 [Dichomitus squalens]	834	121	272	152	55.9211	7.27e-35
scaffold10.t306	EVM scaffold10.g306 scaffold10:1053903-1054454(+)	173	30	172	TBU28018.1	hypothetical protein BD311DRAFT_788832 [Dichomitus squalens]	562	404	562	159	67.9245	2.1e-60
scaffold10.t307	EVM scaffold10.g307 scaffold10:1056800-1057904(-)	206	1	205	XP_007365430.1	Phosphotyrosyl phosphatase activator [Dichomitus squalens LYAD-421 SS1] EJF61729.1 Phosphotyrosyl phosphatase activator [Dichomitus squalens LYAD-421 SS1]	396	1	271	271	59.4096	1.64e-92
scaffold10.t308	EVM scaffold10.g308 scaffold10:1058124-1058863(+)	209	123	207	TBU45497.1	surfeit locus protein 6-domain-containing protein [Dichomitus squalens]	427	240	326	92	58.6957	5.63e-13
scaffold10.t309	EVM scaffold10.g309 scaffold10:1059340-1063199(+)	1071	31	187	PIL29105.1	hypothetical protein GSI_09153 [Ganoderma sinense ZZ0214-1]	186	6	179	175	74.2857	3.14e-69
scaffold10.t310	EVM scaffold10.g310 scaffold10:1064127-1065439(+)	403	23	309	PIL33803.1	hypothetical protein GSI_04428 [Ganoderma sinense ZZ0214-1]	313	73	306	293	34.8123	5.2e-32
scaffold10.t311	EVM scaffold10.g311 scaffold10:1065897-1066130(-)	53	1	34	XP_007365421.1	uncharacterized protein DICSQDRAFT_136248 [Dichomitus squalens LYAD-421 SS1] EJF61720.1 hypothetical protein DICSQDRAFT_136248 [Dichomitus squalens LYAD-421 SS1] TBU23549.1 hypothetical protein BD311DRAFT_768298 [Dichomitus squalens] TBU45486.1 hypothetical protein BD309DRAFT_956063 [Dichomitus squalens] TBU63531.1 hypothetical protein BD310DRAFT_916601 [Dichomitus squalens]	118	1	36	36	80.5556	1.31e-08
scaffold10.t312	EVM scaffold10.g312 scaffold10:1066679-1069020(+)	745	1	741	TBU51877.1	hypothetical protein BD310DRAFT_276780 [Dichomitus squalens]	790	1	744	746	63.941	0
scaffold10.t313	EVM scaffold10.g313 scaffold10:1069952-1070632(-)	115	1	112	XP_007365421.1	uncharacterized protein DICSQDRAFT_136248 [Dichomitus squalens LYAD-421 SS1] EJF61720.1 hypothetical protein DICSQDRAFT_136248 [Dichomitus squalens LYAD-421 SS1] TBU23549.1 hypothetical protein BD311DRAFT_768298 [Dichomitus squalens] TBU45486.1 hypothetical protein BD309DRAFT_956063 [Dichomitus squalens] TBU63531.1 hypothetical protein BD310DRAFT_916601 [Dichomitus squalens]	118	1	114	114	94.7368	8.32e-78
scaffold10.t314	EVM scaffold10.g314 scaffold10:1070909-1072486(+)	337	1	336	TBU45487.1	tubulin binding cofactor C-domain-containing protein [Dichomitus squalens]	339	1	339	340	69.4118	7.02e-160
scaffold10.t315	EVM scaffold10.g315 scaffold10:1073438-1074645(+)	322	1	314	PIL29098.1	hypothetical protein GSI_09146 [Ganoderma sinense ZZ0214-1]	327	1	315	336	56.8452	5.19e-102
scaffold10.t316	EVM scaffold10.g316 scaffold10:1074982-1076150(-)	311	117	310	PIL29099.1	hypothetical protein GSI_09147 [Ganoderma sinense ZZ0214-1]	197	4	197	194	82.9897	3.19e-113
scaffold10.t317	EVM scaffold10.g317 scaffold10:1078502-1090312(+)	3644	1	3639	PIL29100.1	hypothetical protein GSI_09148 [Ganoderma sinense ZZ0214-1]	3651	61	3649	3784	61.3901	0
scaffold10.t318	EVM scaffold10.g318 scaffold10:1090931-1093457(+)	765	1	759	TBU63523.1	PAP2-domain-containing protein [Dichomitus squalens]	945	4	765	771	78.2101	0
scaffold10.t319	EVM scaffold10.g319 scaffold10:1094792-1095851(-)	252	7	244	KZP16310.1	hypothetical protein FIBSPDRAFT_64729 [Fibularhizoctonia sp. CBS 109695]	325	1	242	242	80.1653	7.06e-132
scaffold10.t320	EVM scaffold10.g320 scaffold10:1096788-1100728(-)	1117	31	204	PIL29105.1	hypothetical protein GSI_09153 [Ganoderma sinense ZZ0214-1]	186	6	182	178	83.7079	8.97e-88
scaffold10.t321	EVM scaffold10.g321 scaffold10:1101183-1101726(-)	156	30	154	TBU45497.1	surfeit locus protein 6-domain-containing protein [Dichomitus squalens]	427	160	326	172	44.7674	3.77e-17
scaffold10.t322	EVM scaffold10.g322 scaffold10:1102185-1103636(+)	314	1	279	TBU45498.1	Phosphotyrosyl phosphatase activator [Dichomitus squalens]	396	1	335	361	48.4765	9.23e-91
scaffold10.t323	EVM scaffold10.g323 scaffold10:1106098-1107172(+)	338	3	337	PIL28997.1	hypothetical protein GSI_09044 [Ganoderma sinense ZZ0214-1]	852	2	329	340	51.4706	1.47e-99
scaffold10.t324	EVM scaffold10.g324 scaffold10:1107200-1107851(+)	182	4	180	PIL29004.1	hypothetical protein GSI_09051 [Ganoderma sinense ZZ0214-1]	765	256	432	179	58.6592	1.74e-60
scaffold10.t325	EVM scaffold10.g325 scaffold10:1110682-1111845(-)	286	1	273	OSC99001.1	tubulin alpha [Trametes coccinea BRFM310]	447	1	273	273	90.8425	3.1e-180
scaffold10.t326	EVM scaffold10.g326 scaffold10:1112192-1113783(+)	242	87	178	PIL36572.1	hypothetical protein GSI_00261 [Ganoderma sinense ZZ0214-1]	343	149	246	98	70.4082	2.84e-32
scaffold10.t327	EVM scaffold10.g327 scaffold10:1114982-1115497(-)	158	8	130	PIL35966.1	hypothetical protein GSI_01626 [Ganoderma sinense ZZ0214-1]	231	63	178	123	51.2195	1.6e-30
scaffold10.t328	EVM scaffold10.g328 scaffold10:1119625-1121827(-)	716	576	713	PIL35967.1	hypothetical protein GSI_01627 [Ganoderma sinense ZZ0214-1]	883	747	880	140	37.8571	3.7e-12
scaffold10.t329	EVM scaffold10.g329 scaffold10:1125524-1126417(+)	185	35	173	TBU54528.1	hypothetical protein BD310DRAFT_980253 [Dichomitus squalens]	433	1	170	171	43.8596	1.58e-26
scaffold10.t330	EVM scaffold10.g330 scaffold10:1126828-1131125(+)	1059	364	1045	TBU37575.1	hypothetical protein BD309DRAFT_932161 [Dichomitus squalens]	1548	1	683	691	74.8191	0
scaffold10.t331	EVM scaffold10.g331 scaffold10:1132489-1135039(+)	466	131	265	XP_007364725.1	uncharacterized protein DICSQDRAFT_57843 [Dichomitus squalens LYAD-421 SS1] EJF62652.1 hypothetical protein DICSQDRAFT_57843 [Dichomitus squalens LYAD-421 SS1] TBU26044.1 hypothetical protein BD311DRAFT_668323 [Dichomitus squalens]	399	245	384	140	81.4286	2.55e-65
scaffold10.t332	EVM scaffold10.g332 scaffold10:1136114-1139926(+)	690	332	676	XP_007367535.1	dihydrolipoamide succinyltransferase [Dichomitus squalens LYAD-421 SS1] EJF59823.1 dihydrolipoamide succinyltransferase [Dichomitus squalens LYAD-421 SS1]	453	54	441	388	75.5155	3.91e-173
scaffold10.t333	EVM scaffold10.g333 scaffold10:1140392-1142050(+)	391	78	390	TBU53795.1	hypothetical protein BD310DRAFT_980826 [Dichomitus squalens]	335	16	325	321	63.2399	2.31e-135
scaffold10.t334	EVM scaffold10.g334 scaffold10:1145097-1150811(+)	692	226	673	PIL29094.1	hypothetical protein GSI_09142 [Ganoderma sinense ZZ0214-1]	473	7	457	451	79.8226	8.96e-258
scaffold10.t335	EVM scaffold10.g335 scaffold10:1151637-1153532(+)	580	21	481	PIL29004.1	hypothetical protein GSI_09051 [Ganoderma sinense ZZ0214-1]	765	213	688	482	50.4149	8.37e-141
scaffold10.t336	EVM scaffold10.g336 scaffold10:1154519-1156366(-)	558	1	557	TBU23542.1	chromatin remodelling complex Rsc7/Swp82 subunit-domain-containing protein [Dichomitus squalens]	558	1	558	558	82.2581	2.44e-299
scaffold10.t337	EVM scaffold10.g337 scaffold10:1156592-1161582(+)	1445	1	1444	TBU45478.1	hypothetical protein BD309DRAFT_1008556 [Dichomitus squalens] TBU63542.1 hypothetical protein BD310DRAFT_869502 [Dichomitus squalens]	1449	1	1449	1451	88.1461	0
scaffold10.t338	EVM scaffold10.g338 scaffold10:1162087-1162777(-)	180	1	161	PIL29109.1	hypothetical protein GSI_09157 [Ganoderma sinense ZZ0214-1]	184	1	163	163	68.0982	3.51e-69
scaffold10.t339	EVM scaffold10.g339 scaffold10:1163860-1164516(+)	177	1	176	TBU45473.1	hypothetical protein BD309DRAFT_956025 [Dichomitus squalens]	194	1	176	176	78.9773	1.68e-94
scaffold10.t340	EVM scaffold10.g340 scaffold10:1164791-1165448(+)	166	4	160	TBU45468.1	hypothetical protein BD309DRAFT_890351, partial [Dichomitus squalens]	262	1	159	159	43.3962	7.55e-38
scaffold10.t341	EVM scaffold10.g341 scaffold10:1166473-1168551(-)	491	44	471	TBU25396.1	cytochrome P450 [Dichomitus squalens]	428	1	428	428	57.9439	1.14e-181
scaffold10.t342	EVM scaffold10.g342 scaffold10:1172786-1174222(+)	410	8	368	VWP01242.1	N/A [Ganoderma boninense]	391	3	391	390	46.4103	2.33e-113
scaffold10.t343	EVM scaffold10.g343 scaffold10:1175086-1175862(-)	199	10	173	PIL29109.1	hypothetical protein GSI_09157 [Ganoderma sinense ZZ0214-1]	184	1	164	165	50.303	3.76e-49
scaffold10.t344	EVM scaffold10.g344 scaffold10:1177599-1179164(+)	323	1	322	TBU45471.1	hypothetical protein BD309DRAFT_712225 [Dichomitus squalens]	340	1	326	328	58.2317	1.93e-110
scaffold10.t345	EVM scaffold10.g345 scaffold10:1179578-1182107(+)	803	1	802	PIL29064.1	hypothetical protein GSI_09112 [Ganoderma sinense ZZ0214-1]	1160	363	1159	811	75.4624	0
scaffold10.t346	EVM scaffold10.g346 scaffold10:1185591-1190600(+)	1404	4	1403	TBU63552.1	hypothetical protein BD310DRAFT_585150 [Dichomitus squalens]	1456	3	1456	1496	66.5775	0
scaffold10.t347	EVM scaffold10.g347 scaffold10:1191805-1195090(+)	194	2	148	TBU63553.1	hypothetical protein BD310DRAFT_841683 [Dichomitus squalens]	274	69	214	148	54.0541	2.22e-42
scaffold10.t348	EVM scaffold10.g348 scaffold10:1197951-1198693(+)	199	10	173	PIL29109.1	hypothetical protein GSI_09157 [Ganoderma sinense ZZ0214-1]	184	1	164	165	46.0606	4.77e-42
scaffold10.t349	EVM scaffold10.g349 scaffold10:1199181-1200527(-)	380	8	367	VWP01242.1	N/A [Ganoderma boninense]	391	3	391	389	46.5296	1.09e-116
scaffold10.t350	EVM scaffold10.g350 scaffold10:1202309-1204056(-)	368	1	367	PIL29062.1	hypothetical protein GSI_09110 [Ganoderma sinense ZZ0214-1]	367	1	367	367	84.7411	1.98e-225
scaffold10.t351	EVM scaffold10.g351 scaffold10:1206847-1208626(-)	441	1	440	TBU24746.1	cytochrome P450 [Dichomitus squalens]	527	56	494	440	62.0455	3.14e-207
scaffold10.t352	EVM scaffold10.g352 scaffold10:1211255-1212560(-)	414	1	407	PIL25339.1	hypothetical protein GSI_13228 [Ganoderma sinense ZZ0214-1]	612	67	503	450	42.2222	6.67e-88
scaffold10.t353	EVM scaffold10.g353 scaffold10:1213592-1216194(-)	590	2	589	TFK82462.1	amp dependent CoA ligase [Polyporus arcularius HHB13444]	590	3	590	588	79.5918	0
scaffold10.t354	EVM scaffold10.g354 scaffold10:1217237-1219956(-)	580	1	579	TBU41203.1	amp dependent CoA ligase [Dichomitus squalens]	579	1	579	579	85.8377	0
scaffold10.t355	EVM scaffold10.g355 scaffold10:1221269-1223761(-)	732	1	731	TBU63559.1	WD40 repeat-like protein [Dichomitus squalens]	713	1	713	732	84.9727	0
scaffold10.t356	EVM scaffold10.g356 scaffold10:1224934-1227434(+)	694	19	538	PIL34700.1	hypothetical protein GSI_03480 [Ganoderma sinense ZZ0214-1]	1264	678	1210	578	26.2976	8.08e-26
scaffold10.t357	EVM scaffold10.g357 scaffold10:1227635-1229731(-)	520	65	492	TBU25396.1	cytochrome P450 [Dichomitus squalens]	428	1	428	428	60.0467	1.21e-188
scaffold10.t358	EVM scaffold10.g358 scaffold10:1230147-1233615(+)	729	63	458	PIL25339.1	hypothetical protein GSI_13228 [Ganoderma sinense ZZ0214-1]	612	171	570	410	40.2439	3.45e-67
scaffold10.t359	EVM scaffold10.g359 scaffold10:1233754-1236938(-)	1023	1	1022	PIL29054.1	hypothetical protein GSI_09102 [Ganoderma sinense ZZ0214-1]	1038	20	1038	1025	69.4634	0
scaffold10.t360	EVM scaffold10.g360 scaffold10:1237600-1239775(+)	526	1	525	PIL30500.1	hypothetical protein GSI_07200 [Ganoderma sinense ZZ0214-1]	538	1	538	538	87.9182	0
scaffold10.t361	EVM scaffold10.g361 scaffold10:1241027-1243987(+)	679	85	678	PIL29052.1	hypothetical protein GSI_09100 [Ganoderma sinense ZZ0214-1]	644	87	644	598	59.5318	7.54e-220
scaffold10.t362	EVM scaffold10.g362 scaffold10:1246876-1250317(+)	950	183	948	RDX52627.1	hypothetical protein OH76DRAFT_172601 [Polyporus brumalis]	814	46	811	806	45.9057	1.8e-152
scaffold10.t363	EVM scaffold10.g363 scaffold10:1253444-1257716(-)	829	272	828	PIL29048.1	transporter [Ganoderma sinense ZZ0214-1]	577	1	577	577	75.3899	1.86e-313
scaffold10.t364	EVM scaffold10.g364 scaffold10:1257964-1258748(+)	242	1	239	PIL29046.1	hypothetical protein GSI_09094 [Ganoderma sinense ZZ0214-1]	239	1	237	239	79.9163	3.18e-124
scaffold10.t365	EVM scaffold10.g365 scaffold10:1258936-1259512(-)	111	1	110	PIL29045.1	hypothetical protein GSI_09093 [Ganoderma sinense ZZ0214-1]	111	1	111	111	82.8829	6.04e-55
scaffold10.t366	EVM scaffold10.g366 scaffold10:1260753-1262611(+)	424	1	418	VWP02664.1	Chitin synthase (EC [Ganoderma boninense]	623	1	425	426	66.1972	2.99e-199
scaffold10.t367	EVM scaffold10.g367 scaffold10:1262974-1263749(+)	210	1	198	TBU41185.1	hypothetical protein BD309DRAFT_992555 [Dichomitus squalens]	213	17	205	213	56.338	1.78e-43
scaffold10.t369	EVM scaffold10.g369 scaffold10:1267113-1270256(+)	762	1	759	XP_007365385.1	OPT oligopeptide transporter [Dichomitus squalens LYAD-421 SS1] EJF61684.1 OPT oligopeptide transporter [Dichomitus squalens LYAD-421 SS1]	762	1	760	760	92.1053	0
scaffold10.t370	EVM scaffold10.g370 scaffold10:1270912-1272097(-)	329	1	313	TBU39121.1	hypothetical protein BD309DRAFT_970379 [Dichomitus squalens] TBU57387.1 hypothetical protein BD310DRAFT_821765 [Dichomitus squalens]	333	1	326	329	53.4954	1.89e-105
scaffold10.t371	EVM scaffold10.g371 scaffold10:1272841-1275711(-)	862	1	766	PIL28997.1	hypothetical protein GSI_09044 [Ganoderma sinense ZZ0214-1]	852	1	791	808	50.2475	3.84e-242
scaffold10.t372	EVM scaffold10.g372 scaffold10:1277375-1280151(-)	826	1	711	TBU40182.1	hypothetical protein BD309DRAFT_870765 [Dichomitus squalens]	838	1	708	730	43.1507	9.26e-173
scaffold10.t373	EVM scaffold10.g373 scaffold10:1281382-1284070(-)	559	1	558	XP_007368927.1	high affinity methionine permease [Dichomitus squalens LYAD-421 SS1] EJF58392.1 high affinity methionine permease [Dichomitus squalens LYAD-421 SS1]	557	1	557	558	81.0036	0
scaffold10.t374	EVM scaffold10.g374 scaffold10:1286926-1288997(+)	665	1	663	TBU40189.1	hypothetical protein BD309DRAFT_982612 [Dichomitus squalens]	675	1	674	695	63.741	2.1e-261
scaffold10.t375	EVM scaffold10.g375 scaffold10:1289863-1291669(-)	466	15	465	TBU22440.1	alpha/beta-hydrolase [Dichomitus squalens]	452	13	452	456	73.0263	2.2e-238
scaffold10.t376	EVM scaffold10.g376 scaffold10:1292098-1293785(-)	451	1	450	TBU22441.1	serine-tRNA ligase [Dichomitus squalens]	450	1	450	450	89.7778	1.35e-297
scaffold10.t377	EVM scaffold10.g377 scaffold10:1294603-1299142(+)	1408	1	1407	PIL29038.1	transcription factor [Ganoderma sinense ZZ0214-1]	1406	1	1406	1429	78.3065	0
scaffold10.t378	EVM scaffold10.g378 scaffold10:1300598-1303271(+)	559	1	558	XP_007368927.1	high affinity methionine permease [Dichomitus squalens LYAD-421 SS1] EJF58392.1 high affinity methionine permease [Dichomitus squalens LYAD-421 SS1]	557	1	557	558	81.362	0
scaffold10.t379	EVM scaffold10.g379 scaffold10:1304519-1307311(+)	833	1	717	TBU40182.1	hypothetical protein BD309DRAFT_870765 [Dichomitus squalens]	838	1	708	740	43.3784	1.43e-183
scaffold10.t380	EVM scaffold10.g380 scaffold10:1308484-1309705(+)	362	3	275	PIL29039.1	hypothetical protein GSI_09087 [Ganoderma sinense ZZ0214-1]	481	140	415	290	47.931	1.12e-68
scaffold10.t381	EVM scaffold10.g381 scaffold10:1310525-1311555(+)	260	43	242	PIL29039.1	hypothetical protein GSI_09087 [Ganoderma sinense ZZ0214-1]	481	207	416	217	53.9171	2.23e-68
scaffold10.t382	EVM scaffold10.g382 scaffold10:1311845-1312532(+)	212	29	193	PIL34146.1	hypothetical protein GSI_03857 [Ganoderma sinense ZZ0214-1]	328	157	323	168	46.4286	1.04e-38
scaffold10.t383	EVM scaffold10.g383 scaffold10:1312738-1314780(-)	538	1	537	PIL29025.1	hypothetical protein GSI_09073 [Ganoderma sinense ZZ0214-1]	537	1	537	537	91.4339	0
scaffold10.t384	EVM scaffold10.g384 scaffold10:1315967-1317577(-)	423	1	422	XP_007367319.1	WD40 repeat-like protein [Dichomitus squalens LYAD-421 SS1] EJF59856.1 WD40 repeat-like protein [Dichomitus squalens LYAD-421 SS1]	420	1	420	424	82.3113	2.45e-223
scaffold10.t385	EVM scaffold10.g385 scaffold10:1318906-1324845(+)	1159	1	689	TBU22005.1	hypothetical protein BD311DRAFT_677022 [Dichomitus squalens]	758	1	693	694	74.2075	0
scaffold10.t387	EVM scaffold10.g387 scaffold10:1331803-1336566(+)	1185	1	1184	PIL29029.1	hypothetical protein GSI_09077 [Ganoderma sinense ZZ0214-1]	1159	1	1159	1189	78.6375	0
scaffold10.t388	EVM scaffold10.g388 scaffold10:1337192-1338292(-)	344	18	299	TBU23617.1	hypothetical protein BD311DRAFT_731046 [Dichomitus squalens]	512	197	509	322	35.7143	7.45e-32
scaffold10.t389	EVM scaffold10.g389 scaffold10:1340205-1343124(-)	640	1	635	TBU22005.1	hypothetical protein BD311DRAFT_677022 [Dichomitus squalens]	758	112	758	648	71.4506	0
scaffold10.t390	EVM scaffold10.g390 scaffold10:1345120-1346250(+)	246	8	157	TBU30359.1	WD40 repeat-like protein [Dichomitus squalens]	418	114	310	197	65.4822	4.3e-74
scaffold10.t391	EVM scaffold10.g391 scaffold10:1346969-1349742(+)	793	15	790	TBU52310.1	beta-xylosidase [Dichomitus squalens]	774	1	774	776	86.5979	0
scaffold10.t392	EVM scaffold10.g392 scaffold10:1351589-1352178(+)	176	1	175	PIL29021.1	hypothetical protein GSI_09069 [Ganoderma sinense ZZ0214-1]	743	299	472	175	83.4286	7.5e-88
scaffold10.t393	EVM scaffold10.g393 scaffold10:1352414-1353161(+)	197	1	196	XP_007370791.1	uncharacterized protein DICSQDRAFT_174868 [Dichomitus squalens LYAD-421 SS1] EJF56485.1 hypothetical protein DICSQDRAFT_174868 [Dichomitus squalens LYAD-421 SS1]	716	530	716	200	69	1.05e-77
scaffold10.t394	EVM scaffold10.g394 scaffold10:1354123-1356959(-)	707	3	706	PIL29020.1	hypothetical protein GSI_09068 [Ganoderma sinense ZZ0214-1]	725	5	725	729	65.2949	2.41e-251
scaffold10.t395	EVM scaffold10.g395 scaffold10:1357786-1358880(-)	327	1	326	PIL29019.1	hypothetical protein GSI_09067 [Ganoderma sinense ZZ0214-1]	326	1	326	326	67.1779	2.61e-103
scaffold10.t396	EVM scaffold10.g396 scaffold10:1359418-1361998(-)	547	1	545	TBU47872.1	MFS general substrate transporter [Dichomitus squalens]	544	1	544	546	84.6154	0
scaffold10.t397	EVM scaffold10.g397 scaffold10:1363882-1365712(+)	524	1	521	PIL29018.1	hypothetical protein GSI_09066 [Ganoderma sinense ZZ0214-1]	512	1	508	543	52.6703	3.96e-126
scaffold10.t398	EVM scaffold10.g398 scaffold10:1367358-1372673(+)	1129	5	658	PIL29016.1	hypothetical protein GSI_09064 [Ganoderma sinense ZZ0214-1]	664	4	658	656	84.1463	0
scaffold10.t399	EVM scaffold10.g399 scaffold10:1373277-1375249(+)	618	1	614	XP_007370782.1	uncharacterized protein DICSQDRAFT_130080 [Dichomitus squalens LYAD-421 SS1] EJF56476.1 hypothetical protein DICSQDRAFT_130080 [Dichomitus squalens LYAD-421 SS1] TBU42201.1 hypothetical protein BD309DRAFT_896721 [Dichomitus squalens]	647	20	643	635	76.6929	0
scaffold10.t400	EVM scaffold10.g400 scaffold10:1376275-1377849(-)	357	1	356	TBU22010.1	fungal versatile peroxidase from pleurotus Eryngii [Dichomitus squalens] TBU63603.1 fungal versatile peroxidase from pleurotus Eryngii [Dichomitus squalens]	377	1	377	377	83.5544	1.07e-224
scaffold10.t401	EVM scaffold10.g401 scaffold10:1379714-1383828(-)	1107	687	1106	PIL29014.1	hypothetical protein GSI_09062 [Ganoderma sinense ZZ0214-1]	445	1	445	448	73.4375	9.22e-220
scaffold10.t402	EVM scaffold10.g402 scaffold10:1384479-1384824(+)	97	2	96	PIL29012.1	hypothetical protein GSI_09060 [Ganoderma sinense ZZ0214-1]	97	3	97	95	91.5789	6.55e-57
scaffold10.t403	EVM scaffold10.g403 scaffold10:1386241-1387225(-)	209	1	208	TBU42194.1	DUF431-domain-containing protein [Dichomitus squalens]	217	10	217	208	89.4231	5.96e-136
scaffold10.t404	EVM scaffold10.g404 scaffold10:1389044-1391499(-)	526	1	525	PIL28992.1	hypothetical protein GSI_09039 [Ganoderma sinense ZZ0214-1]	514	1	514	528	64.3939	1.19e-247
scaffold10.t405	EVM scaffold10.g405 scaffold10:1391920-1392540(+)	173	1	161	TBU25408.1	hypothetical protein BD311DRAFT_780375 [Dichomitus squalens]	161	1	157	164	81.0976	1.06e-84
scaffold10.t406	EVM scaffold10.g406 scaffold10:1392865-1393272(-)	117	1	116	VWO96049.1	HEME_HALOPEROXIDASE domain-containing protein [Ganoderma boninense]	122	1	122	122	84.4262	3.86e-64
scaffold10.t407	EVM scaffold10.g407 scaffold10:1394288-1395388(+)	297	1	291	PIL28995.1	hypothetical protein GSI_09042 [Ganoderma sinense ZZ0214-1]	294	1	291	291	85.9107	3.44e-183
scaffold10.t408	EVM scaffold10.g408 scaffold10:1397518-1398048(+)	147	1	58	PIL29004.1	hypothetical protein GSI_09051 [Ganoderma sinense ZZ0214-1]	765	590	647	58	72.4138	4.52e-18
scaffold10.t409	EVM scaffold10.g409 scaffold10:1398465-1400036(+)	457	42	439	PIL29006.1	hypothetical protein GSI_09053 [Ganoderma sinense ZZ0214-1]	425	5	392	418	35.4067	4.59e-58
scaffold10.t410	EVM scaffold10.g410 scaffold10:1400418-1404384(-)	1265	32	1264	PIL29001.1	hypothetical protein GSI_09048 [Ganoderma sinense ZZ0214-1]	1256	1	1256	1282	71.9969	0
scaffold10.t411	EVM scaffold10.g411 scaffold10:1404469-1407749(+)	641	1	421	TBU52492.1	hypothetical protein BD310DRAFT_832039 [Dichomitus squalens]	430	1	417	421	75.0594	1.14e-217
scaffold10.t412	EVM scaffold10.g412 scaffold10:1408345-1409708(+)	375	1	374	TBU63613.1	nudix hydrolase 20 [Dichomitus squalens]	374	1	362	375	81.3333	9.7e-225
scaffold10.t413	EVM scaffold10.g413 scaffold10:1411127-1412278(+)	302	1	301	PIL29009.1	hypothetical protein GSI_09056 [Ganoderma sinense ZZ0214-1]	301	1	301	301	84.3854	1.31e-190
scaffold10.t414	EVM scaffold10.g414 scaffold10:1412820-1413885(+)	218	1	217	TBU42194.1	DUF431-domain-containing protein [Dichomitus squalens]	217	1	217	217	88.4793	1.14e-140
scaffold10.t415	EVM scaffold10.g415 scaffold10:1414604-1416416(+)	455	1	454	TBU23658.1	RNA polymerase Rpc34 subunit-domain-containing protein [Dichomitus squalens]	443	1	443	454	63.4361	8.24e-159
scaffold10.t416	EVM scaffold10.g416 scaffold10:1417168-1418670(+)	384	1	382	XP_007361695.1	Aldo/keto reductase [Dichomitus squalens LYAD-421 SS1] EJF65059.1 Aldo/keto reductase [Dichomitus squalens LYAD-421 SS1] TBU31559.1 Aldo/keto reductase [Dichomitus squalens] TBU47295.1 Aldo/keto reductase [Dichomitus squalens] TBU64477.1 Aldo/keto reductase [Dichomitus squalens]	383	1	382	382	84.555	3.25e-239
scaffold10.t417	EVM scaffold10.g417 scaffold10:1419360-1422621(-)	876	1	869	TBU37053.1	kinase-like protein [Dichomitus squalens]	878	1	875	877	87.6853	0
scaffold10.t418	EVM scaffold10.g418 scaffold10:1423678-1426476(-)	858	1	857	TBU25402.1	Dihydropteroate synthase [Dichomitus squalens]	868	1	868	877	74.9145	0
scaffold10.t419	EVM scaffold10.g419 scaffold10:1426681-1427837(+)	305	1	304	TBU37051.1	TPR-like protein [Dichomitus squalens]	304	1	304	304	89.1447	1.32e-196
scaffold10.t420	EVM scaffold10.g420 scaffold10:1428071-1428576(-)	65	13	64	RPD61726.1	ribosomal protein S30 [Lentinus tigrinus ALCF2SS1-6] RPD76022.1 ribosomal protein S30 [Lentinus tigrinus ALCF2SS1-7]	62	3	62	60	70	7.82e-14
scaffold10.t421	EVM scaffold10.g421 scaffold10:1429529-1431150(+)	371	1	370	PIL28640.1	hypothetical protein GSI_08682 [Ganoderma sinense ZZ0214-1]	366	1	366	375	68.5333	4.98e-187
scaffold10.t422	EVM scaffold10.g422 scaffold10:1431483-1432884(-)	382	1	380	XP_007370783.1	Aldo/keto reductase [Dichomitus squalens LYAD-421 SS1] EJF56477.1 Aldo/keto reductase [Dichomitus squalens LYAD-421 SS1]	381	1	380	380	85.2632	6.86e-240
scaffold10.t423	EVM scaffold10.g423 scaffold10:1434696-1435643(+)	308	35	301	PIL28986.1	hypothetical protein GSI_09033 [Ganoderma sinense ZZ0214-1]	425	107	423	324	43.2099	4.63e-51
scaffold10.t424	EVM scaffold10.g424 scaffold10:1436204-1439886(-)	859	1	422	EMD38703.1	hypothetical protein CERSUDRAFT_123243 [Gelatoporia subvermispora B]	443	1	439	441	61.678	3.54e-166
scaffold10.t426	EVM scaffold10.g426 scaffold10:1443185-1444369(-)	352	1	341	RPD76016.1	hypothetical protein L226DRAFT_559845 [Lentinus tigrinus ALCF2SS1-7]	345	1	334	367	38.6921	1.91e-61
scaffold10.t427	EVM scaffold10.g427 scaffold10:1445554-1448352(-)	813	1	798	TBU37954.1	hypothetical protein BD309DRAFT_1059722 [Dichomitus squalens]	866	1	845	850	63.7647	0
scaffold10.t428	EVM scaffold10.g428 scaffold10:1449434-1451223(+)	474	1	473	XP_007370575.1	ubiquitin-protein ligase molybdopterin-converting factor [Dichomitus squalens LYAD-421 SS1] EJF56712.1 ubiquitin-protein ligase molybdopterin-converting factor [Dichomitus squalens LYAD-421 SS1] TBU37956.1 ubiquitin-protein ligase molybdopterin-converting factor, partial [Dichomitus squalens]	473	1	473	473	87.9493	7.41e-309
scaffold10.t429	EVM scaffold10.g429 scaffold10:1454443-1455427(-)	256	1	255	TBU52515.1	Osmotin thaumatin-like protein [Dichomitus squalens]	255	1	255	255	90.1961	8.39e-180
scaffold10.t430	EVM scaffold10.g430 scaffold10:1457428-1458958(+)	284	1	283	TBU37819.1	rhamnolipids biosynthesis 3-oxoacyl-reductase [Dichomitus squalens]	283	1	283	283	86.9258	9.83e-177
scaffold10.t431	EVM scaffold10.g431 scaffold10:1461057-1462015(+)	271	82	260	RPD61743.1	hypothetical protein L227DRAFT_59459 [Lentinus tigrinus ALCF2SS1-6]	345	133	334	203	44.8276	1.2e-47
scaffold10.t432	EVM scaffold10.g432 scaffold10:1464237-1465952(+)	493	123	481	TBU50193.1	hypothetical protein BD309DRAFT_985944 [Dichomitus squalens] TBU66214.1 hypothetical protein BD310DRAFT_902446 [Dichomitus squalens]	363	1	356	361	80.3324	3.62e-222
scaffold10.t433	EVM scaffold10.g433 scaffold10:1467668-1469441(+)	467	1	464	TBU45569.1	MFS general substrate transporter [Dichomitus squalens]	467	16	465	464	73.9224	8.45e-247
scaffold10.t434	EVM scaffold10.g434 scaffold10:1474091-1476276(-)	535	1	534	PIL28971.1	hypothetical protein GSI_09018 [Ganoderma sinense ZZ0214-1]	541	1	541	541	79.2976	2.62e-253
scaffold10.t435	EVM scaffold10.g435 scaffold10:1476728-1478431(+)	424	1	423	TBU45335.1	WD40 repeat-like protein [Dichomitus squalens]	455	33	455	423	93.8534	1.88e-289
scaffold10.t436	EVM scaffold10.g436 scaffold10:1480857-1481656(-)	236	1	227	PIL28968.1	hypothetical protein GSI_09015 [Ganoderma sinense ZZ0214-1]	237	1	217	228	61.8421	3.13e-67
scaffold10.t437	EVM scaffold10.g437 scaffold10:1485251-1490486(+)	1148	518	1146	TBU51516.1	TAP-like protein-domain-containing protein [Dichomitus squalens]	631	15	630	630	75.2381	0
scaffold10.t438	EVM scaffold10.g438 scaffold10:1493706-1499681(+)	1130	725	1129	TBU45332.1	hypothetical protein BD309DRAFT_918095 [Dichomitus squalens]	390	9	387	405	71.1111	2.21e-148
scaffold10.t439	EVM scaffold10.g439 scaffold10:1500056-1501220(+)	186	1	152	PIL28957.1	hypothetical protein GSI_09004 [Ganoderma sinense ZZ0214-1]	177	1	152	152	89.4737	6.67e-95
scaffold10.t440	EVM scaffold10.g440 scaffold10:1505111-1509932(+)	945	1	944	TBU31711.1	hypothetical protein BD311DRAFT_656257 [Dichomitus squalens]	948	1	948	970	67.6289	0
scaffold10.t441	EVM scaffold10.g441 scaffold10:1511888-1513137(-)	398	9	389	PIL28954.1	hypothetical protein GSI_09001 [Ganoderma sinense ZZ0214-1]	574	170	531	394	38.3249	9.7e-55
scaffold10.t442	EVM scaffold10.g442 scaffold10:1516014-1516972(+)	295	1	294	PIL28948.1	hypothetical protein GSI_08995 [Ganoderma sinense ZZ0214-1]	363	70	362	294	60.5442	8.64e-127
scaffold10.t443	EVM scaffold10.g443 scaffold10:1517604-1520001(-)	778	1	777	TBU45329.1	hypothetical protein BD309DRAFT_860371 [Dichomitus squalens]	782	1	782	788	78.8071	0
scaffold10.t444	EVM scaffold10.g444 scaffold10:1520217-1522186(+)	534	1	533	PIL28951.1	hypothetical protein GSI_08998 [Ganoderma sinense ZZ0214-1]	613	81	613	533	90.2439	0
scaffold10.t445	EVM scaffold10.g445 scaffold10:1523834-1525400(+)	461	15	456	RDX52518.1	hypothetical protein OH76DRAFT_1400310 [Polyporus brumalis]	576	119	549	447	42.953	3.77e-110
scaffold10.t446	EVM scaffold10.g446 scaffold10:1525987-1528377(-)	546	1	542	PIL26672.1	cytochrome P450 [Ganoderma sinense ZZ0214-1]	542	1	540	565	66.7257	8.62e-267
scaffold10.t447	EVM scaffold10.g447 scaffold10:1530348-1531019(-)	156	1	155	TBU45327.1	hypothetical protein BD309DRAFT_956481 [Dichomitus squalens]	156	1	156	156	69.2308	9.01e-55
scaffold10.t448	EVM scaffold10.g448 scaffold10:1533262-1533897(+)	147	1	146	TBU45323.1	hypothetical protein BD309DRAFT_731032 [Dichomitus squalens]	156	1	155	156	38.4615	2.29e-22
scaffold10.t450	EVM scaffold10.g450 scaffold10:1535475-1536138(-)	157	1	156	XP_007370557.1	uncharacterized protein DICSQDRAFT_141038 [Dichomitus squalens LYAD-421 SS1] EJF56694.1 hypothetical protein DICSQDRAFT_141038 [Dichomitus squalens LYAD-421 SS1] TBU30305.1 hypothetical protein BD311DRAFT_718641 [Dichomitus squalens] TBU45322.1 hypothetical protein BD309DRAFT_979528 [Dichomitus squalens] TBU58536.1 hypothetical protein BD310DRAFT_878707 [Dichomitus squalens]	156	1	156	156	80.7692	9.34e-76
scaffold10.t451	EVM scaffold10.g451 scaffold10:1536779-1542360(-)	1404	8	1403	XP_007370556.1	uncharacterized protein DICSQDRAFT_183655 [Dichomitus squalens LYAD-421 SS1] EJF56693.1 hypothetical protein DICSQDRAFT_183655 [Dichomitus squalens LYAD-421 SS1] TBU45321.1 AAA domain-containing protein [Dichomitus squalens]	1413	2	1413	1412	88.102	0
scaffold10.t452	EVM scaffold10.g452 scaffold10:1542828-1545123(+)	473	11	472	TBU30307.1	batten's disease protein Cln3 [Dichomitus squalens]	473	9	473	465	85.8065	1.43e-285
scaffold10.t453	EVM scaffold10.g453 scaffold10:1545877-1546948(-)	174	68	173	PIL34609.1	hypothetical protein GSI_03388 [Ganoderma sinense ZZ0214-1]	109	1	109	110	70.9091	3.5e-44
scaffold10.t454	EVM scaffold10.g454 scaffold10:1551399-1552582(+)	363	23	360	PIL28939.1	hypothetical protein GSI_08986 [Ganoderma sinense ZZ0214-1]	523	189	521	339	61.6519	2.47e-137
scaffold10.t455	EVM scaffold10.g455 scaffold10:1555693-1556525(-)	239	1	238	PIL35218.1	hypothetical protein GSI_03008 [Ganoderma sinense ZZ0214-1]	238	1	238	238	63.8655	9.54e-104
scaffold10.t456	EVM scaffold10.g456 scaffold10:1557033-1557369(-)	77	1	70	RPD61817.1	hypothetical protein L227DRAFT_574296 [Lentinus tigrinus ALCF2SS1-6] RPD75935.1 hypothetical protein L226DRAFT_533998 [Lentinus tigrinus ALCF2SS1-7]	343	87	168	82	64.6341	8.98e-17
scaffold10.t457	EVM scaffold10.g457 scaffold10:1558828-1559404(+)	123	1	122	TBU30367.1	hypothetical protein BD311DRAFT_738123 [Dichomitus squalens] TBU57875.1 hypothetical protein BD310DRAFT_906845 [Dichomitus squalens]	125	1	125	125	39.2	4.28e-15
scaffold10.t458	EVM scaffold10.g458 scaffold10:1559503-1562099(-)	725	49	715	TBU58547.1	hypothetical protein BD310DRAFT_878729 [Dichomitus squalens]	725	49	716	680	41.9118	1.52e-170
scaffold10.t459	EVM scaffold10.g459 scaffold10:1563298-1568240(+)	1070	363	1069	PIL28933.1	hypothetical protein GSI_08980 [Ganoderma sinense ZZ0214-1]	848	146	848	710	77.8873	0
scaffold10.t460	EVM scaffold10.g460 scaffold10:1568990-1572218(+)	696	444	611	RPD52152.1	hypothetical protein L227DRAFT_469708, partial [Lentinus tigrinus ALCF2SS1-6] RPD53057.1 hypothetical protein L227DRAFT_470228, partial [Lentinus tigrinus ALCF2SS1-6] RPD53666.1 hypothetical protein L227DRAFT_465196, partial [Lentinus tigrinus ALCF2SS1-6] RPD76774.1 hypothetical protein L226DRAFT_442588, partial [Lentinus tigrinus ALCF2SS1-7]	157	4	157	168	36.9048	5.92e-25
scaffold10.t462	EVM scaffold10.g462 scaffold10:1578286-1579321(-)	299	16	289	RDX52221.1	hypothetical protein OH76DRAFT_198188 [Polyporus brumalis]	278	11	278	275	60.3636	3.1e-127
scaffold10.t463	EVM scaffold10.g463 scaffold10:1581044-1581565(+)	139	25	137	ANC28043.1	cytochrome P450 [Polyporus umbellatus]	517	7	123	117	53.8462	3.09e-25
scaffold10.t464	EVM scaffold10.g464 scaffold10:1582145-1583578(-)	418	22	384	KAF7789683.1	hypothetical protein EIP86_000629 [Pleurotus ostreatoroseus]	801	362	791	454	38.5463	1.47e-67
scaffold10.t465	EVM scaffold10.g465 scaffold10:1585979-1588088(+)	519	65	491	TBU25396.1	cytochrome P450 [Dichomitus squalens]	428	1	428	430	68.3721	8.41e-213
scaffold10.t466	EVM scaffold10.g466 scaffold10:1589339-1591440(+)	670	1	669	TBU51690.1	P-loop containing nucleoside triphosphate hydrolase protein [Dichomitus squalens]	687	1	684	684	75	0
scaffold10.t467	EVM scaffold10.g467 scaffold10:1592047-1599101(-)	1593	2	1592	PIL29355.1	ATP-binding cassette transporter [Ganoderma sinense ZZ0214-1]	1647	5	1647	1647	74.2562	0
scaffold10.t468	EVM scaffold10.g468 scaffold10:1600747-1603114(-)	489	12	488	TFK83043.1	hypothetical protein K466DRAFT_666128 [Polyporus arcularius HHB13444]	475	11	475	503	46.7197	3.32e-114
scaffold10.t469	EVM scaffold10.g469 scaffold10:1604243-1611440(+)	1784	1	1783	PIL28929.1	hypothetical protein GSI_08976 [Ganoderma sinense ZZ0214-1]	1778	1	1778	1783	96.2984	0
scaffold10.t470	EVM scaffold10.g470 scaffold10:1613353-1654158(+)	282	9	215	XP_007367303.1	aspartic peptidase A1 [Dichomitus squalens LYAD-421 SS1] EJF59840.1 aspartic peptidase A1 [Dichomitus squalens LYAD-421 SS1] TBU30340.1 aspartic peptidase A1 [Dichomitus squalens]	425	154	366	213	58.6854	6.7e-74
scaffold10.t471	EVM scaffold10.g471 scaffold10:1655235-1656079(+)	240	2	239	PIL32438.1	hypothetical protein GSI_05140 [Ganoderma sinense ZZ0214-1]	667	441	667	249	59.4378	8.08e-66
scaffold10.t472	EVM scaffold10.g472 scaffold10:1656840-1659539(-)	801	75	800	PIL28933.1	hypothetical protein GSI_08980 [Ganoderma sinense ZZ0214-1]	848	146	848	729	75.0343	0
scaffold10.t473	EVM scaffold10.g473 scaffold10:1661696-1663179(+)	315	17	271	TFK85981.1	WSC-domain-containing protein [Polyporus arcularius HHB13444]	776	526	752	259	37.0656	1.92e-43
scaffold10.t474	EVM scaffold10.g474 scaffold10:1664891-1666378(+)	441	13	353	RDX43619.1	WSC-domain-containing protein [Polyporus brumalis]	776	349	753	415	37.1084	1.43e-68
scaffold10.t476	EVM scaffold10.g476 scaffold10:1668159-1669228(+)	304	2	298	XP_007367365.1	uncharacterized protein DICSQDRAFT_128028 [Dichomitus squalens LYAD-421 SS1] EJF59902.1 hypothetical protein DICSQDRAFT_128028 [Dichomitus squalens LYAD-421 SS1]	388	3	386	386	48.1865	2.13e-95
scaffold10.t477	EVM scaffold10.g477 scaffold10:1669740-1680002(-)	1885	1148	1810	TBU32617.1	heterokaryon incompatibility protein-domain-containing protein [Dichomitus squalens]	683	1	646	670	49.8507	1.07e-187
scaffold10.t478	EVM scaffold10.g478 scaffold10:1682242-1684723(-)	788	36	679	TBU32617.1	heterokaryon incompatibility protein-domain-containing protein [Dichomitus squalens]	683	1	626	649	50.5393	5.9e-202
scaffold10.t479	EVM scaffold10.g479 scaffold10:1688643-1690766(+)	524	68	495	TBU25396.1	cytochrome P450 [Dichomitus squalens]	428	1	428	428	56.7757	1.44e-178
scaffold10.t480	EVM scaffold10.g480 scaffold10:1691329-1694324(-)	745	1	744	PIL29648.1	hypothetical protein GSI_08285 [Ganoderma sinense ZZ0214-1]	744	1	744	744	81.0484	0
scaffold10.t481	EVM scaffold10.g481 scaffold10:1694789-1696490(+)	442	1	441	VWO97504.1	N/A [Ganoderma boninense]	491	1	491	497	59.9598	9.7e-198
scaffold10.t482	EVM scaffold10.g482 scaffold10:1698247-1699866(-)	362	1	361	PIL28919.1	hypothetical protein GSI_08966 [Ganoderma sinense ZZ0214-1]	356	1	356	362	87.5691	2.39e-231
scaffold10.t483	EVM scaffold10.g483 scaffold10:1702851-1704119(+)	325	1	323	TBU30353.1	inosine guanosine and [Dichomitus squalens] TBU52282.1 inosine guanosine and [Dichomitus squalens]	327	1	323	323	88.5449	3.72e-200
scaffold10.t484	EVM scaffold10.g484 scaffold10:1704880-1707078(+)	726	1	725	TBU30354.1	hypothetical protein BD311DRAFT_830331 [Dichomitus squalens]	728	1	728	753	70.7835	0
scaffold10.t485	EVM scaffold10.g485 scaffold10:1709009-1710791(-)	539	20	397	XP_007393044.1	uncharacterized protein PHACADRAFT_251488 [Phanerochaete carnosa HHB-10118-sp] EKM57698.1 hypothetical protein PHACADRAFT_251488 [Phanerochaete carnosa HHB-10118-sp]	658	231	633	404	42.8218	7.13e-68
scaffold10.t486	EVM scaffold10.g486 scaffold10:1712453-1714544(+)	520	68	493	TBU25396.1	cytochrome P450 [Dichomitus squalens]	428	3	428	426	62.6761	1.86e-202
scaffold10.t487	EVM scaffold10.g487 scaffold10:1715020-1716508(+)	440	1	439	PIL28917.1	hypothetical protein GSI_08963 [Ganoderma sinense ZZ0214-1]	464	1	464	465	68.8172	3.22e-234
scaffold10.t488	EVM scaffold10.g488 scaffold10:1716654-1717232(-)	126	23	125	PIL28916.1	hypothetical protein GSI_08962 [Ganoderma sinense ZZ0214-1]	122	20	122	103	88.3495	1.71e-58
scaffold10.t489	EVM scaffold10.g489 scaffold10:1719547-1721230(-)	493	30	492	PIL28906.1	hypothetical protein GSI_08952 [Ganoderma sinense ZZ0214-1]	477	1	477	484	66.7355	2.43e-234
scaffold10.t490	EVM scaffold10.g490 scaffold10:1721878-1722712(-)	262	1	261	PIL22626.1	hypothetical protein GSI_15317 [Ganoderma sinense ZZ0214-1]	259	1	259	261	74.3295	2.66e-142
scaffold10.t491	EVM scaffold10.g491 scaffold10:1725332-1727366(+)	407	12	406	XP_007367323.1	Pkinase-domain-containing protein [Dichomitus squalens LYAD-421 SS1] EJF59860.1 Pkinase-domain-containing protein [Dichomitus squalens LYAD-421 SS1]	397	1	397	397	90.1763	4.45e-267
scaffold10.t492	EVM scaffold10.g492 scaffold10:1728647-1729376(+)	142	19	140	PIL28914.1	hypothetical protein GSI_08960 [Ganoderma sinense ZZ0214-1]	173	8	125	122	50.8197	2.8e-31
scaffold10.t493	EVM scaffold10.g493 scaffold10:1731424-1732914(+)	346	1	345	TBU50912.1	aldo/keto reductase [Dichomitus squalens]	346	3	346	345	79.4203	4.92e-199
scaffold10.t494	EVM scaffold10.g494 scaffold10:1733575-1736246(-)	748	1	747	TBU47203.1	P-loop containing nucleoside triphosphate hydrolase protein [Dichomitus squalens]	773	1	767	769	78.8036	0
scaffold10.t495	EVM scaffold10.g495 scaffold10:1738603-1741333(+)	849	1	848	TBU30371.1	hypothetical protein BD311DRAFT_659259 [Dichomitus squalens]	831	18	831	858	64.8019	6.04e-275
scaffold10.t496	EVM scaffold10.g496 scaffold10:1742599-1743938(+)	347	1	346	XP_007367329.1	uncharacterized protein DICSQDRAFT_64229 [Dichomitus squalens LYAD-421 SS1] EJF59866.1 hypothetical protein DICSQDRAFT_64229 [Dichomitus squalens LYAD-421 SS1]	343	1	343	346	82.659	6.73e-208
scaffold10.t497	EVM scaffold10.g497 scaffold10:1744527-1745540(+)	303	1	302	TBU47199.1	TB2/DP1, HVA22 family-domain-containing protein [Dichomitus squalens] TBU57882.1 TB2/DP1, HVA22 family-domain-containing protein [Dichomitus squalens]	318	1	318	318	83.0189	1.19e-158
scaffold10.t498	EVM scaffold10.g498 scaffold10:1747553-1749374(+)	549	1	527	TBU30415.1	hypothetical protein BD311DRAFT_226639 [Dichomitus squalens]	529	44	511	570	41.0526	3.18e-99
scaffold10.t499	EVM scaffold10.g499 scaffold10:1749667-1753229(-)	981	323	979	PIL28895.1	hypothetical protein GSI_08941 [Ganoderma sinense ZZ0214-1]	653	1	653	657	84.4749	0
scaffold10.t500	EVM scaffold10.g500 scaffold10:1755440-1758154(+)	571	1	570	XP_007367336.1	catalase-domain-containing protein [Dichomitus squalens LYAD-421 SS1] EJF59873.1 catalase-domain-containing protein [Dichomitus squalens LYAD-421 SS1] TBU57889.1 catalase-domain-containing protein [Dichomitus squalens]	570	1	570	570	90.1754	0
scaffold10.t501	EVM scaffold10.g501 scaffold10:1758551-1759849(-)	363	1	362	PIL28899.1	hypothetical protein GSI_08945 [Ganoderma sinense ZZ0214-1]	360	1	360	362	92.8177	1.95e-229
scaffold10.t502	EVM scaffold10.g502 scaffold10:1760121-1761289(+)	297	1	296	PIL28900.1	transporter [Ganoderma sinense ZZ0214-1]	296	1	296	296	94.9324	1.54e-191
scaffold10.t503	EVM scaffold10.g503 scaffold10:1762042-1765588(+)	1020	1	945	XP_007367333.1	BRO1-domain-containing protein [Dichomitus squalens LYAD-421 SS1] EJF59870.1 BRO1-domain-containing protein [Dichomitus squalens LYAD-421 SS1]	995	1	942	948	87.0253	0
scaffold10.t504	EVM scaffold10.g504 scaffold10:1767256-1768434(+)	271	1	270	PIL28892.1	hypothetical protein GSI_08938 [Ganoderma sinense ZZ0214-1]	270	1	270	270	83.7037	2.79e-165
scaffold10.t505	EVM scaffold10.g505 scaffold10:1769205-1771281(-)	467	1	466	TBU57894.1	hypothetical protein BD310DRAFT_928206 [Dichomitus squalens]	497	42	497	473	58.351	1.85e-181
scaffold10.t506	EVM scaffold10.g506 scaffold10:1771723-1774803(+)	603	258	602	TBU47184.1	nucleoporin complex subunit 54-domain-containing protein [Dichomitus squalens]	494	125	494	370	83.5135	1.73e-201
scaffold10.t507	EVM scaffold10.g507 scaffold10:1775130-1778234(+)	795	1	794	TBU47183.1	WD40 repeat-like protein [Dichomitus squalens]	797	1	797	804	85.3234	0
scaffold10.t508	EVM scaffold10.g508 scaffold10:1779049-1779752(-)	137	1	136	PIL28887.1	hypothetical protein GSI_08933 [Ganoderma sinense ZZ0214-1]	136	1	136	136	94.8529	2.74e-88
scaffold10.t509	EVM scaffold10.g509 scaffold10:1781286-1783615(+)	522	1	521	PIL28886.1	hypothetical protein GSI_08932 [Ganoderma sinense ZZ0214-1]	496	1	496	522	71.0728	3.81e-262
scaffold10.t510	EVM scaffold10.g510 scaffold10:1785158-1787304(+)	651	18	644	KAF8906377.1	hypothetical protein CPB85DRAFT_1437013 [Mucidula mucida]	665	5	664	667	57.2714	7.14e-261
[truncated: 11,138 more rows]

## Sheet: Table S2
Table S2. Annotation of S. infundibulare based on SwissProt database.
[truncated: 7,537 more rows]

## Sheet: Table S3
Table S3. Annotation of S. infundibulare based on Pfam database.
[truncated: 15,106 more rows]

[truncated: 5 more sheets: Table S4, Table S5, Table S6, Table S7, Table S8]
